# Supplementary material for: Jamming with magnetic composites
Source: Nat Commun. 2025 Sep 30;16:8711. doi: 10.1038/s41467-025-63729-z (PMC12484853; doi:10.1038/s41467-025-63729-z)
Supplement: Supplementary file 14 — Source data [file 41467_2025_63729_MOESM14_ESM.xlsx]

## Sheet: Fig 2 
Fig 2a			Fig 2b					Fig 2d				Fig 2e						Fig 2f					Fig 2h
Notes:			Notes:					Notes:				Notes						Notes:					Notes:
Magnetization normalized with saturation			Experimental Data below has three trials per data point					Experimental Data below has three trials per data point				The saturation which was empirically determined was used to normalize the magnetization as a function of saturation magnetization (0.8emu)						Effective Susceptibility was calculated in COMSOL by dividing the total magnetization by the applied magnetic field					Deviation angle was calculated in COMSOL by extracting the directional components of the total magnetization
Dataset here includes entire measurement			Analytical predication was made using equations in the paper, and extracted susceptibility values from experimental data									The standard error in the experimental data was calculated from three separate samples.
Figure zooms in only on -200 to +200 mT
Data from VSM measurements			COMSOL Simulation					COMSOL Simulation				COMSOL Simulation						COMSOL Simulations					COMSOL Simulations
Field (mT)	Magnetization (M/Ms)		Field (mT)	Gap (mm)	Force (N)			Magnetic Field	Aspect Ratio	Magnetization (M/Ms)		Magnetic Field (mT)	Pillar Spacing (mm)	Magnetization (M/Ms)				magnetic volume	Aspect Ratio	Numper of Pillars Per Side	Effective Susceptibility		magnetic volume	Aspect Ratio	Numper of Pillars Per Side	Deviation Angle
-749.996	-0.997692		10	0.25	0.0303393			5	2	0.165944		5	0.5	0.21885				0.08	0.5	6	1.35316		0.08	0.5	6	5.17081
-499.897	-0.992585		10	0.5	0.0142493			5	3	0.18576		5	1	0.234206				0.08	0.5	9	1.52113		0.08	0.5	9	4.05199
-249.882	-0.976665		10	1	0.00691571			5	4	0.207149		5	2	0.247257				0.08	0.5	12	1.60629		0.08	0.5	12	3.40962
-149.899	-0.948871		20	0.25	0.121357			5	6	0.253175		5	3	0.251487				0.08	0.5	15	1.65677		0.08	0.5	15	3.01984
-99.9028	-0.905269		20	0.5	0.0569973			5	8	0.30155		5	4	0.253175				0.08	0.5	18	1.69049		0.08	0.5	18	2.79308
-49.9049	-0.782944		20	1	0.0276628			5	10	0.350525		10	0.5	0.3127				0.08	0.5	21	1.71428		0.08	0.5	21	2.59467
-19.9383	-0.566355		30	0.25	0.273054			10	2	0.206888		10	1	0.343413				0.08	0.5	24	1.73179		0.08	0.5	24	2.45563
-14.9713	-0.49262		30	0.5	0.128244			10	3	0.246519		10	2	0.369513				0.08	1	6	2.16424		0.08	1	6	3.37938
-9.96959	-0.389403		30	1	0.0622414			10	4	0.2893		10	3	0.377975				0.08	1	9	2.31198		0.08	1	9	2.80058
-4.97104	-0.273927							10	6	0.38135		10	4	0.38135				0.08	1	12	2.3842		0.08	1	12	2.42458
0.02786	-0.155594							10	8	0.478112		15	0.5	0.40655				0.08	1	15	2.42542		0.08	1	15	2.10233
5.02963	-0.0373414		Experimental Data					10	10	0.576037		15	1	0.452612				0.08	1	18	2.45223		0.08	1	18	1.95226
10.0266	0.0791775		Field (mT)	Force (N) at Gap 0.25mm	Force (N) at Gap 0.5mm	Force (N) at Gap 1mm		15	2	0.247831		15	2	0.491775				0.08	1	21	2.47099		0.08	1	21	1.82691
15.028	0.192036		10	70.3333	34.4667	13.3056		15	3	0.307275		15	3	0.504475				0.08	1	24	2.48469		0.08	1	24	1.69612
20.027	0.299444		10	77.0667	38.4545	15.5		15	4	0.37145		15	4	0.509525				0.08	2	6	3.5156		0.08	2	6	2.35592
50.0668	0.709289		10	69	34.3333	13.7778		15	6	0.509525								0.08	2	9	3.64533		0.08	2	9	1.90255
100.061	0.889387		15	95.3939	47.3636	19.1091		15	8	0.654663								0.08	2	12	3.70561		0.08	2	12	1.70101
150.085	0.944377		15	89.78	45.9	18.05		15	10	0.801562		Experimental Data						0.08	2	15	3.73966		0.08	2	15	1.6041
250.088	0.977489		15	99.2	48.4	19.65						Magnetic Field (mT)	Pillar Spacing (mm)	Magnetization (M/Ms)	Magnetization Standard Error			0.08	2	18	3.76157		0.08	2	18	1.52936
500.151	0.994521		20	147.2	73.8818	30.35		Analytical Model				5	0.5	0.196242	0.0121436			0.08	2	21	3.77443		0.08	2	21	1.45345
750.206	1		20	153.636	73.88	31.0364		Magnetic Field	Aspect Ratio	Magnetization (M/Ms)		5	1	0.218342	0.0153923			0.08	2	24	3.77808		0.08	2	24	1.40177
499.911	0.994808		20	130.1	67.7273	27.8333		5	2	0.15768		5	2	0.248229	0.0125159			0.16	0.5	6	1.58648		0.16	0.5	6	6.24373
249.888	0.978813		25	149.92	77.9091	32.9		5	3	0.176199		5	3	0.267902	0.0138298			0.16	0.5	9	1.74737		0.16	0.5	9	5.47244
149.906	0.950882		25	174.867	87.8	36.0364		5	4	0.197213		5	4	0.261653	0.0174782			0.16	0.5	12	1.82332		0.16	0.5	12	4.50671
99.9117	0.907227		25	160.215	80.4931	34.2182		5	6	0.244671		10	0.5	0.280552	0.0174929			0.16	0.5	15	1.86855		0.16	0.5	15	3.88985
49.9132	0.784588		30	176.76	92.2364	38.9667		5	8	0.296558		10	1	0.312404	0.022496			0.16	0.5	18	1.89855		0.16	0.5	18	3.5472
19.9373	0.568163		30	186.356	96.76	40.48		5	10	0.350201		10	2	0.354566	0.0180459			0.16	0.5	21	1.92004		0.16	0.5	21	3.23149
14.984	0.494582		30	253.273	152.6	95.2		10	2	0.190359		10	3	0.38154	0.0192136			0.16	0.5	24	1.93532		0.16	0.5	24	3.03745
9.98007	0.391505							10	3	0.227399		10	4	0.372425	0.024613			0.16	1	6	2.55188		0.16	1	6	4.53111
4.98385	0.275965							10	4	0.269426		15	0.5	0.363768	0.0225757			0.16	1	9	2.69589		0.16	1	9	3.61059
-0.01881	0.157435		Analytical Model					10	6	0.364342		15	1	0.403583	0.0288319			0.16	1	12	2.76601		0.16	1	12	3.19811
-5.01235	0.0389691		Field (mT)	Force (N) at Gap 0.25mm	Force (N) at Gap 0.5mm	Force (N) at Gap 1mm		10	8	0.468115		15	2	0.453382	0.0215475			0.16	1	15	2.80597		0.16	1	15	2.81622
-10.0161	-0.0776137		0	0	0	0		10	10	0.575401		15	3	0.484866	0.0221683			0.16	1	18	2.83173		0.16	1	18	2.69766
-15.0164	-0.190702		5	8.913	3.61176	1.72222		15	2	0.223039		15	4	0.470426	0.02799			0.16	1	21	2.84916		0.16	1	21	2.44544
-20.016	-0.298289		10	35.652	14.447	6.88889		15	3	0.278598								0.16	1	24	2.86202		0.16	1	24	2.33956
-50.0476	-0.709432		15	80.217	32.5059	15.5		15	4	0.341639		Analytical Model						0.16	2	6	4.33167		0.16	2	6	3.1852
-100.053	-0.890109		20	142.608	57.7882	27.5556		15	6	0.484013		Magnetic Field (mT)	Pillar Spacing (mm)	Magnetization (M/Ms)				0.16	2	9	4.47158		0.16	2	9	2.71544
-150.074	-0.945318		25	222.825	90.294	43.0556		15	8	0.639673		5	0.5	0.138844				0.16	2	12	4.53483		0.16	2	12	2.46171
-250.083	-0.978532		30	320.868	130.023	62		15	10	0.800602		5	0.684211	0.155114				0.16	2	15	4.57044		0.16	2	15	2.1934
-500.156	-0.995622											5	0.868421	0.173908				0.16	2	18	4.59264		0.16	2	18	2.04685
-750.229	-1.00098											5	1.05263	0.191268				0.16	2	21	4.60436		0.16	2	21	2.04425
-10.0281	-0.276035											5	1.23684	0.205261				0.16	2	24	4.61023		0.16	2	24	1.89147
-20.0288	-0.678602											5	1.42105	0.215752				0.32	0.5	6	1.82181		0.32	0.5	6	7.70264
-30.0338	-0.842626											5	1.60526	0.223375				0.32	0.5	9	1.9455		0.32	0.5	9	6.3752
-40.0295	-0.931395											5	1.78947	0.228871				0.32	0.5	12	2.00691		0.32	0.5	12	5.67527
-50.0437	-0.988149											5	1.97368	0.232854				0.32	0.5	15	2.04474		0.32	0.5	15	5.12588
-75.0293	-1.0681											5	2.15789	0.235774				0.32	0.5	18	2.06899		0.32	0.5	18	4.66259
-100.051	-1.1077											5	2.34211	0.237944				0.32	0.5	21	2.08415		0.32	0.5	21	4.27781
-150.059	-1.14196											5	2.52632	0.239582				0.32	0.5	24	2.09362		0.32	0.5	24	3.99921
-200.07	-1.15542											5	2.71053	0.240835				0.32	1	6	2.90072		0.32	1	6	5.90972
-450.174	-1.17219											5	2.89474	0.241808				0.32	1	9	3.02853		0.32	1	9	4.87966
-500.088	-1.17327											5	3.07895	0.242573				0.32	1	12	3.07896		0.32	1	12	4.20076
-1000.3	-1.17934											5	3.26316	0.243183				0.32	1	15	3.10929		0.32	1	15	3.81675
-1500.43	-1.17916											5	3.44737	0.243673				0.32	1	18	3.12805		0.32	1	18	3.62852
-2000.57	-1.18234											5	3.63158	0.244072				0.32	1	21	3.14129		0.32	1	21	3.46067
												5	3.81579	0.2444				0.32	1	24	3.15055		0.32	1	24	3.28779
												5	4	0.244671				0.32	2	6	5.04838		0.32	2	6	4.36131
												10	0.5	0.152689				0.32	2	9	5.16274		0.32	2	9	3.71834
												10	0.684211	0.185228				0.32	2	12	5.21593		0.32	2	12	3.47975
												10	0.868421	0.222816				0.32	2	15	5.24274		0.32	2	15	3.15506
												10	1.05263	0.257536				0.32	2	18	5.26117		0.32	2	18	2.97936
												10	1.23684	0.285522				0.32	2	21	5.26034		0.32	2	21	2.89073
												10	1.42105	0.306504				0.32	2	24	5.27165		0.32	2	24	2.88763
												10	1.60526	0.321749				1	0.5	NA	2.58329		1	0.5	NA	18.7772
												10	1.78947	0.332742				1	1	NA	4.23282		1	1	NA	18.1613
												10	1.97368	0.340708				1	2	NA	7.27893		1	2	NA	14.6187
												10	2.15789	0.346548
												10	2.34211	0.350888
												10	2.52632	0.354163
												10	2.71053	0.35667
												10	2.89474	0.358616
												10	3.07895	0.360147
												10	3.26316	0.361365
												10	3.44737	0.362346
												10	3.63158	0.363144
												10	3.81579	0.363799
												10	4	0.364342
												15	0.5	0.166533
												15	0.684211	0.215342
												15	0.868421	0.271725
												15	1.05263	0.323803
												15	1.23684	0.365782
												15	1.42105	0.397256
												15	1.60526	0.420124
												15	1.78947	0.436612
												15	1.97368	0.448562
												15	2.15789	0.457321
												15	2.34211	0.463832
												15	2.52632	0.468745
												15	2.71053	0.472505
												15	2.89474	0.475424
												15	3.07895	0.47772
												15	3.26316	0.479548
												15	3.44737	0.481019
												15	3.63158	0.482216
												15	3.81579	0.483199
												15	4	0.484013

## Sheet: Fig 3
Fig 3c					Fig 3d					Fig 3e					Fig 3g					Fig 3i				Fig 3j
Magnetic Field	Trial	Displacement (mm)	Force (N)		Magnetic Field	Trial	Displacement (mm)	Force (N)		Magnetic Field	Trial	Displacement (mm)	Force (N)		Magnetic Field	Trial	Displacement (mm)	Force (N)		Trial	Displacement (mm)	Force (N)		Trial	Displacement (mm)	Force (N)
10	1	0	0		10	1	0	0		10	1	-0.033	0		10	1	0	0		1	0	0
10	1	0.0025	0.00933333		10	1	0.005	0.0036		10	1	-0.033	0		10	1	0.006	0.0096		1	0.004	0.0056		1	0	0
10	1	0.0065	0.0186667		10	1	0.008	0.0072		10	1	-0.033	0		10	1	0.009	0.0192		1	0.008	0.0112		1	0.02	0.0048
10	1	0.0115	0.028		10	1	0.0105	0.0108		10	1	-0.033	0		10	1	0.013	0.0288		1	0.011	0.0168		1	0.042	0.0096
10	1	0.0155	0.0373333		10	1	0.013	0.0193		10	1	-0.033	0		10	1	0.0155	0.0384		1	0.014	0.0302		1	0.052	0.0144
10	1	0.0185	0.0466667		10	1	0.018	0.0278		10	1	-0.0325	0		10	1	0.018	0.05565		1	0.018	0.0436		1	0.062	0.0162
10	1	0.0205	0.056		10	1	0.021	0.0363		10	1	-0.032	0		10	1	0.022	0.0729		1	0.022	0.057		1	0.084	0.018
10	1	0.0225	0.0548		10	1	0.026	0.0448		10	1	-0.031	0		10	1	0.026	0.09015		1	0.027	0.0704		1	0.105	0.0198
10	1	0.0265	0.0536		10	1	0.031	0.0533		10	1	-0.027	0		10	1	0.028	0.1074		1	0.0285	0.0838		1	0.124	0.0216
10	1	0.0315	0.0524		10	1	0.033	0.0618		10	1	-0.024	0		10	1	0.03	0.118233		1	0.03	0.0886		1	0.1355	0.0234
10	1	0.0355	0.0512		10	1	0.035	0.06005		10	1	-0.0225	0		10	1	0.033	0.129067		1	0.033	0.0934		1	0.147	0.0244
10	1	0.0375	0.05		10	1	0.037	0.0583		10	1	-0.021	0		10	1	0.037	0.1399		1	0.039	0.0982		1	0.167	0.0254
10	1	0.0395	0.04875		10	1	0.042	0.05655		10	1	-0.015	0		10	1	0.044	0.150733		1	0.041	0.103		1	0.189	0.0264
10	1	0.0445	0.0475		10	1	0.044	0.0548		10	1	-0.012	0		10	1	0.046	0.161567		1	0.043	0.1078		1	0.211	0.0274
10	1	0.0485	0.04625		10	1	0.046	0.0538		10	1	-0.01	0		10	1	0.0485	0.1724		1	0.045	0.111		1	0.2195	0.0284
10	1	0.05	0.045		10	1	0.05	0.0528		10	1	-0.008	0		10	1	0.051	0.1838		1	0.051	0.1142		1	0.228	0.0294
10	1	0.0515	0.0446667		10	1	0.055	0.0518		10	1	-0.003	0		10	1	0.055	0.1952		1	0.056	0.1174		1	0.25	0.0304
10	1	0.0575	0.0443333		10	1	0.059	0.0508		10	1	0.001	0		10	1	0.06	0.2066		1	0.061	0.1206		1	0.269	0.0314
10	1	0.0605	0.044		10	1	0.061	0.0498		10	1	0.005	0		10	1	0.063	0.218		1	0.0635	0.1238		1	0.291	0.0324
10	1	0.0645	0.0436667		10	1	0.063	0.0506333		10	1	0.007	0		10	1	0.066	0.2294		1	0.066	0.1268		1	0.3015	0.0334
10	1	0.0685	0.0433333		10	1	0.068	0.0514667		10	1	0.009	0		10	1	0.069	0.24015		1	0.069	0.1298		1	0.312	0.035
10	1	0.071	0.043		10	1	0.071	0.0523		10	1	0.014	0		10	1	0.073	0.2509		1	0.074	0.1328		1	0.332	0.0366
10	1	0.0735	0.0426		10	1	0.075	0.0531333		10	1	0.018	0		10	1	0.075	0.26165		1	0.077	0.1358		1	0.354	0.0382
10	1	0.0775	0.0422		10	1	0.08	0.0539667		10	1	0.023	0		10	1	0.0775	0.2724		1	0.0785	0.1388		1	0.374	0.0398
10	1	0.0815	0.0418		10	1	0.082	0.0548		10	1	0.026	0		10	1	0.08	0.279		1	0.08	0.1406		1	0.3845	0.0414
10	1	0.0845	0.0414		10	1	0.084	0.0556		10	1	0.028	0		10	1	0.084	0.2856		1	0.083	0.1424		1	0.395	0.0434
10	1	0.0875	0.041		10	1	0.088	0.0564		10	1	0.03	0		10	1	0.088	0.2922		1	0.088	0.1442		1	0.416	0.0454
10	1	0.0905	0.04125		10	1	0.092	0.0572		10	1	0.035	0		10	1	0.092	0.2988		1	0.092	0.146		1	0.438	0.0474
10	1	0.0935	0.0415		10	1	0.097	0.058		10	1	0.039	0		10	1	0.0945	0.3054		1	0.094	0.1478		1	0.459	0.0494
10	1	0.0985	0.04175		10	1	0.098	0.0588		10	1	0.041	0		10	1	0.097	0.311233		1	0.096	0.1504		1	0.4695	0.0514
10	1	0.1005	0.042		10	1	0.099	0.06055		10	1	0.043	0		10	1	0.101	0.317067		1	0.101	0.153		1	0.48	0.053
10	1	0.1025	0.0423333		10	1	0.104	0.0623		10	1	0.047	0		10	1	0.105	0.3229		1	0.105	0.1556		1	0.5	0.0546
10	1	0.1065	0.0426667		10	1	0.109	0.06405		10	1	0.051	0		10	1	0.11	0.328733		1	0.11	0.1582		1	0.52	0.0562
10	1	0.1105	0.043		10	1	0.1105	0.0658		10	1	0.056	0		10	1	0.113	0.334567		1	0.1115	0.1608		1	0.542	0.0578
10	1	0.1145	0.0433333		10	1	0.112	0.0672		10	1	0.0575	0		10	1	0.115	0.3404		1	0.113	0.1628		1	0.553	0.0594
10	1	0.1195	0.0436667		10	1	0.117	0.0686		10	1	0.059	0		10	1	0.117	0.34665		1	0.117	0.1648		1	0.564	0.0644
10	1	0.1215	0.044		10	1	0.121	0.07		10	1	0.063	0		10	1	0.122	0.3529		1	0.121	0.1668		1	0.584	0.0694
10	1	0.1235	0.0442		10	1	0.125	0.0714		10	1	0.068	0		10	1	0.126	0.35915		1	0.126	0.1688		1	0.607	0.0744
10	1	0.1265	0.0444		10	1	0.1275	0.0728		10	1	0.072	0		10	1	0.128	0.3654		1	0.1275	0.1708		1	0.627	0.0794
10	1	0.1305	0.0446		10	1	0.13	0.0739667		10	1	0.076	0		10	1	0.13	0.3698		1	0.129	0.1686		1	0.637	0.0844
10	1	0.1345	0.0448		10	1	0.135	0.0751333		10	1	0.0785	0		10	1	0.135	0.3742		1	0.131	0.1664		1	0.647	0.0932
10	1	0.137	0.045		10	1	0.139	0.0763		10	1	0.081	0		10	1	0.139	0.3786		1	0.135	0.1642		1	0.669	0.102
10	1	0.1395	0.0445		10	1	0.143	0.0774667		10	1	0.085	0		10	1	0.143	0.383		1	0.14	0.162		1	0.689	0.1108
10	1	0.1435	0.044		10	1	0.146	0.0786333		10	1	0.089	0		10	1	0.1455	0.3874		1	0.142	0.1598		1	0.711	0.1196
10	1	0.1475	0.0435		10	1	0.148	0.0798		10	1	0.0905	0		10	1	0.148	0.391733		1	0.144	0.1574		1	0.7205	0.1284
10	1	0.1505	0.043		10	1	0.15	0.0798		10	1	0.092	0		10	1	0.15	0.396067		1	0.148	0.155		1	0.73	0.1302
10	1	0.1535	0.0433333		10	1	0.154	0.0798		10	1	0.098	0		10	1	0.154	0.4004		1	0.153	0.1526		1	0.75	0.132
10	1	0.1565	0.0436667		10	1	0.159	0.0798		10	1	0.101	0		10	1	0.16	0.404733		1	0.157	0.1502		1	0.772	0.1338
10	1	0.1615	0.044		10	1	0.1605	0.0798		10	1	0.105	0		10	1	0.163	0.409067		1	0.1595	0.1478		1	0.792	0.1356
10	1	0.1655	0.0443333		10	1	0.162	0.0806		10	1	0.107	0		10	1	0.1655	0.4134		1	0.162	0.1448		1	0.8035	0.1374
10	1	0.1685	0.0446667		10	1	0.167	0.0814		10	1	0.109	0		10	1	0.168	0.4126		1	0.166	0.1418		1	0.815	0.1324
10	1	0.1705	0.045		10	1	0.172	0.0822		10	1	0.113	0		10	1	0.172	0.4118		1	0.169	0.1388		1	0.834	0.1274
10	1	0.1725	0.045		10	1	0.176	0.083		10	1	0.118	0		10	1	0.176	0.411		1	0.174	0.1358		1	0.854	0.1224
10	1	0.1775	0.045		10	1	0.1785	0.0838		10	1	0.122	0		10	1	0.181	0.4102		1	0.177	0.1328		1	0.875	0.1174
10	1	0.1815	0.045		10	1	0.181	0.0834667		10	1	0.126	0		10	1	0.183	0.4094		1	0.18	0.1312		1	0.8855	0.1124
10	1	0.1855	0.045		10	1	0.184	0.0831333		10	1	0.1285	0		10	1	0.185	0.40015		1	0.182	0.1296		1	0.896	0.1076
10	1	0.1875	0.045		10	1	0.188	0.0828		10	1	0.131	0		10	1	0.188	0.3909		1	0.186	0.128		1	0.918	0.1028
10	1	0.1895	0.0448		10	1	0.192	0.0824667		10	1	0.136	0		10	1	0.193	0.38165		1	0.191	0.1264		1	0.937	0.098
10	1	0.1945	0.0446		10	1	0.196	0.0821333		10	1	0.138	0		10	1	0.195	0.3724		1	0.192	0.1248		1	0.961	0.0932
10	1	0.1985	0.0444		10	1	0.1985	0.0818		10	1	0.14	0		10	1	0.197	0.375233		1	0.193	0.1242		1	0.971	0.0884
10	1	0.2035	0.0442		10	1	0.201	0.08105		10	1	0.142	0		10	1	0.201	0.378067		1	0.197	0.1236		1	0.981	0.0888
10	1	0.205	0.044		10	1	0.205	0.0803		10	1	0.147	0		10	1	0.205	0.3809		1	0.204	0.123		1	1.001	0.0892
10	1	0.2065	0.0445		10	1	0.209	0.07955		10	1	0.151	0		10	1	0.21	0.383733		1	0.207	0.1224		1	1.022	0.0896
10	1	0.2105	0.045		10	1	0.2105	0.0788		10	1	0.155	0		10	1	0.213	0.386567		1	0.209	0.1218		1	1.042	0.09
10	1	0.2145	0.0455		10	1	0.212	0.0802		10	1	0.1575	0		10	1	0.2155	0.3894		1	0.211	0.1214		1	1.0535	0.0904
10	1	0.2165	0.046		10	1	0.217	0.0816		10	1	0.16	0		10	1	0.218	0.3918		1	0.216	0.121		1	1.065	0.091
10	1	0.2185	0.0461667		10	1	0.221	0.083		10	1	0.164	0		10	1	0.223	0.3942		1	0.22	0.1206		1	1.086	0.0916
10	1	0.2225	0.0463333		10	1	0.225	0.0844		10	1	0.167	0		10	1	0.227	0.3966		1	0.225	0.1202		1	1.107	0.0922
10	1	0.2275	0.0465		10	1	0.2275	0.0858		10	1	0.173	0		10	1	0.23	0.399		1	0.227	0.1198		1	1.128	0.0928
10	1	0.2315	0.0466667		10	1	0.23	0.0853		10	1	0.176	0		10	1	0.232	0.4014		1	0.229	0.119467		1	1.138	0.0934
10	1	0.2345	0.0468333		10	1	0.235	0.0848		10	1	0.178	0		10	1	0.234	0.4064		1	0.232	0.119133		1	1.148	0.099
10	1	0.237	0.047		10	1	0.238	0.0843		10	1	0.18	0		10	1	0.238	0.4114		1	0.234	0.1188		1	1.169	0.1046
10	1	0.2395	0.0476		10	1	0.242	0.0838		10	1	0.185	0		10	1	0.242	0.4164		1	0.239	0.118467		1	1.19	0.1102
10	1	0.2435	0.0482		10	1	0.245	0.0833		10	1	0.189	0		10	1	0.2445	0.4214		1	0.243	0.118133		1	1.213	0.1158
10	1	0.2475	0.0488		10	1	0.2475	0.0828		10	1	0.193	0		10	1	0.247	0.4179		1	0.245	0.1178		1	1.2225	0.1214
10	1	0.2525	0.0494		10	1	0.25	0.08255		10	1	0.195	0		10	1	0.251	0.4144		1	0.247	0.1168		1	1.232	0.1162
10	1	0.2545	0.05		10	1	0.254	0.0823		10	1	0.197	0.00575		10	1	0.254	0.4109		1	0.252	0.1158		1	1.252	0.111
10	1	0.2565	0.0505		10	1	0.259	0.08205		10	1	0.202	0.0115		10	1	0.258	0.4074		1	0.257	0.1148		1	1.275	0.1058
10	1	0.2605	0.051		10	1	0.2605	0.0818		10	1	0.206	0.01725		10	1	0.263	0.4039		1	0.259	0.1138		1	1.294	0.1006
10	1	0.2645	0.0515		10	1	0.262	0.0822		10	1	0.2075	0.023		10	1	0.2655	0.4004		1	0.261	0.1136		1	1.3045	0.0954
10	1	0.267	0.052		10	1	0.267	0.0826		10	1	0.209	0.0288333		10	1	0.268	0.3796		1	0.266	0.1134		1	1.315	0.0904
10	1	0.2695	0.052		10	1	0.271	0.083		10	1	0.213	0.0346667		10	1	0.272	0.3588		1	0.27	0.1132		1	1.337	0.0854
10	1	0.2725	0.052		10	1	0.275	0.0834		10	1	0.217	0.0405		10	1	0.276	0.338		1	0.275	0.113		1	1.359	0.0804
10	1	0.2765	0.052		10	1	0.2775	0.0838		10	1	0.222	0.0463333		10	1	0.28	0.3172		1	0.2775	0.1128		1	1.378	0.0754
10	1	0.2805	0.052		10	1	0.28	0.0846333		10	1	0.226	0.0521667		10	1	0.2825	0.2964		1	0.28	0.1124		1	1.3875	0.0704
10	1	0.2845	0.052		10	1	0.285	0.0854667		10	1	0.228	0.058		10	1	0.285	0.3034		1	0.282	0.112		1	1.397	0.0728
10	1	0.287	0.052		10	1	0.289	0.0863		10	1	0.23	0.0552		10	1	0.289	0.3104		1	0.286	0.1116		1	1.418	0.0752
10	1	0.2895	0.0536		10	1	0.292	0.0871333		10	1	0.235	0.0524		10	1	0.293	0.3174		1	0.29	0.1112		1	1.439	0.0776
10	1	0.2945	0.0552		10	1	0.296	0.0879667		10	1	0.239	0.0496		10	1	0.2955	0.3244		1	0.2925	0.1108		1	1.46	0.08
10	1	0.2985	0.0568		10	1	0.298	0.0888		10	1	0.242	0.0468		10	1	0.298	0.328233		1	0.295	0.1104		1	1.4705	0.0824
10	1	0.3025	0.0584		10	1	0.3	0.08805		10	1	0.2445	0.044		10	1	0.301	0.332067		1	0.298	0.11		1	1.481	0.0832
10	1	0.305	0.06		10	1	0.304	0.0873		10	1	0.247	0.04425		10	1	0.304	0.3359		1	0.304	0.1096		1	1.501	0.084
10	1	0.3075	0.063		10	1	0.309	0.08655		10	1	0.251	0.0445		10	1	0.309	0.339733		1	0.308	0.1092		1	1.522	0.0848
10	1	0.3095	0.066		10	1	0.311	0.0858		10	1	0.255	0.04475		10	1	0.313	0.343567		1	0.31	0.1088		1	1.543	0.0856
10	1	0.3145	0.069		10	1	0.313	0.0858		10	1	0.2575	0.045		10	1	0.3155	0.3474		1	0.312	0.1082		1	1.553	0.0864
10	1	0.3165	0.072		10	1	0.317	0.0858		10	1	0.26	0.0462		10	1	0.318	0.3534		1	0.317	0.1076		1	1.563	0.085
10	1	0.3185	0.0736667		10	1	0.322	0.0858		10	1	0.263	0.0474		10	1	0.322	0.3594		1	0.32	0.107		1	1.585	0.0836
10	1	0.3225	0.0753333		10	1	0.325	0.0858		10	1	0.266	0.0486		10	1	0.327	0.3654		1	0.324	0.1064		1	1.605	0.0822
10	1	0.3275	0.077		10	1	0.327	0.0858		10	1	0.272	0.0498		10	1	0.329	0.3714		1	0.3265	0.1058		1	1.627	0.0808
10	1	0.3315	0.0786667		10	1	0.329	0.0861333		10	1	0.2745	0.051		10	1	0.3315	0.3774		1	0.329	0.1052		1	1.6365	0.0794
10	1	0.3355	0.0803333		10	1	0.334	0.0864667		10	1	0.277	0.0506667		10	1	0.334	0.3794		1	0.333	0.1046		1	1.646	0.0774
10	1	0.338	0.082		10	1	0.338	0.0868		10	1	0.279	0.0503333		10	1	0.338	0.3814		1	0.336	0.104		1	1.669	0.0754
10	1	0.3405	0.0818		10	1	0.342	0.0871333		10	1	0.284	0.05		10	1	0.342	0.3834		1	0.341	0.1034		1	1.689	0.0734
10	1	0.3445	0.0816		10	1	0.346	0.0874667		10	1	0.288	0.0496667		10	1	0.3445	0.3854		1	0.343	0.1028		1	1.71	0.0714
10	1	0.3475	0.0814		10	1	0.3485	0.0878		10	1	0.292	0.0493333		10	1	0.347	0.3874		1	0.345	0.1024		1	1.7205	0.0694
10	1	0.3515	0.0812		10	1	0.351	0.088		10	1	0.2945	0.049		10	1	0.351	0.3894		1	0.348	0.102		1	1.731	0.0714
10	1	0.354	0.081		10	1	0.355	0.0882		10	1	0.297	0.05375		10	1	0.355	0.3914		1	0.354	0.1016		1	1.75	0.0734
10	1	0.3565	0.0785		10	1	0.358	0.0884		10	1	0.301	0.0585		10	1	0.36	0.3934		1	0.357	0.1012		1	1.771	0.0754
10	1	0.3605	0.076		10	1	0.362	0.0886		10	1	0.305	0.06325		10	1	0.362	0.3954		1	0.3605	0.1008		1	1.793	0.0774
10	1	0.3645	0.0735		10	1	0.3645	0.0888		10	1	0.3075	0.068		10	1	0.364	0.3734		1	0.364	0.1002		1	1.803	0.0794
10	1	0.3665	0.071		10	1	0.367	0.0893		10	1	0.31	0.0678		10	1	0.367	0.3514		1	0.367	0.0996		1	1.813	0.0794
10	1	0.3685	0.0696667		10	1	0.371	0.0898		10	1	0.313	0.0676		10	1	0.371	0.3294		1	0.37	0.099		1	1.835	0.0794
10	1	0.3725	0.0683333		10	1	0.376	0.0903		10	1	0.317	0.0674		10	1	0.376	0.3074		1	0.374	0.0984		1	1.856	0.0794
10	1	0.3775	0.067		10	1	0.378	0.0908		10	1	0.321	0.0672		10	1	0.38	0.2854		1	0.3765	0.0978		1	1.877	0.0794
10	1	0.3805	0.0656667		10	1	0.38	0.0906		10	1	0.3235	0.067		10	1	0.382	0.2634		1	0.379	0.097		1	1.887	0.0794
10	1	0.3845	0.0643333		10	1	0.384	0.0904		10	1	0.326	0.0665		10	1	0.384	0.2598		1	0.383	0.0962		1	1.897	0.0804
10	1	0.3865	0.063		10	1	0.389	0.0902		10	1	0.33	0.066		10	1	0.389	0.2562		1	0.385	0.0954		1	1.919	0.0814
10	1	0.3885	0.0632		10	1	0.391	0.09		10	1	0.335	0.0655		10	1	0.393	0.2526		1	0.389	0.0946		1	1.938	0.0824
10	1	0.3935	0.0634		10	1	0.394	0.0898		10	1	0.339	0.065		10	1	0.397	0.249		1	0.391	0.0938		1	1.959	0.0834
10	1	0.3985	0.0636		10	1	0.397	0.0886333		10	1	0.343	0.0645		10	1	0.3995	0.2454		1	0.393	0.0938		1	1.97	0.0844
10	1	0.4025	0.0638		10	1	0.4	0.0874667		10	1	0.3445	0.064		10	1	0.402	0.24315		1	0.395	0.0938		1	1.981	0.0844
10	1	0.405	0.064		10	1	0.404	0.0863		10	1	0.346	0.062		10	1	0.404	0.2409		1	0.398	0.0938		1	2	0.0844
10	1	0.4075	0.064		10	1	0.409	0.0851333		10	1	0.352	0.06		10	1	0.408	0.23865		1	0.404	0.0938		1	2.02	0.0844
10	1	0.4115	0.064		10	1	0.413	0.0839667		10	1	0.354	0.058		10	1	0.411	0.2364		1	0.4065	0.0938		1	2.041	0.0844
10	1	0.4135	0.064		10	1	0.415	0.0828		10	1	0.3565	0.056		10	1	0.414	0.233733		1	0.409	0.0936		1	2.0515	0.0844
10	1	0.4195	0.064		10	1	0.417	0.08405		10	1	0.359	0.0564		10	1	0.418	0.231067		1	0.413	0.0934		1	2.062	0.085
10	1	0.421	0.064		10	1	0.421	0.0853		10	1	0.363	0.0568		10	1	0.422	0.2284		1	0.42	0.0932		1	2.084	0.0856
10	1	0.4225	0.0648		10	1	0.426	0.08655		10	1	0.368	0.0572		10	1	0.426	0.225733		1	0.423	0.093		1	2.104	0.0862
10	1	0.4265	0.0656		10	1	0.428	0.0878		10	1	0.372	0.0576		10	1	0.431	0.223067		1	0.4255	0.0928		1	2.124	0.0868
10	1	0.4315	0.0664		10	1	0.43	0.0878		10	1	0.3745	0.058		10	1	0.4325	0.2204		1	0.428	0.0926		1	2.1345	0.0874
10	1	0.4355	0.0672		10	1	0.435	0.0878		10	1	0.377	0.0576667		10	1	0.434	0.222		1	0.432	0.0924		1	2.145	0.0884
10	1	0.4375	0.068		10	1	0.438	0.0878		10	1	0.38	0.0573333		10	1	0.439	0.2236		1	0.436	0.0922		1	2.166	0.0894
10	1	0.4395	0.0674		10	1	0.442	0.0878		10	1	0.386	0.057		10	1	0.442	0.2252		1	0.439	0.092		1	2.187	0.0904
10	1	0.4435	0.0668		10	1	0.4445	0.0878		10	1	0.39	0.0566667		10	1	0.447	0.2268		1	0.4415	0.0918		1	2.208	0.0914
10	1	0.4485	0.0662		10	1	0.447	0.0879667		10	1	0.393	0.0563333		10	1	0.449	0.2284		1	0.444	0.0918		1	2.219	0.0924
10	1	0.4525	0.0656		10	1	0.451	0.0881333		10	1	0.395	0.056		10	1	0.451	0.2339		1	0.447	0.0918		1	2.23	0.0934
10	1	0.455	0.065		10	1	0.455	0.0883		10	1	0.397	0.0548		10	1	0.455	0.2394		1	0.45	0.0918		1	2.25	0.0944
10	1	0.4575	0.0662		10	1	0.459	0.0884667		10	1	0.401	0.0536		10	1	0.459	0.2449		1	0.455	0.0918		1	2.271	0.0954
10	1	0.4605	0.0674		10	1	0.464	0.0886333		10	1	0.405	0.0524		10	1	0.4615	0.2504		1	0.46	0.0918		1	2.291	0.0964
10	1	0.4645	0.0686		10	1	0.465	0.0888		10	1	0.41	0.0512		10	1	0.464	0.2494		1	0.462	0.0918		1	2.301	0.0974
10	1	0.4695	0.0698		10	1	0.466	0.0893		10	1	0.412	0.05		10	1	0.468	0.2484		1	0.464	0.0918		1	2.311	0.0998
10	1	0.471	0.071		10	1	0.471	0.0898		10	1	0.414	0.04725		10	1	0.472	0.2474		1	0.47	0.0918		1	2.333	0.1022
10	1	0.4725	0.07225		10	1	0.475	0.0903		10	1	0.418	0.0445		10	1	0.477	0.2464		1	0.474	0.0918		1	2.353	0.1046
10	1	0.4765	0.0735		10	1	0.477	0.0908		10	1	0.423	0.04175		10	1	0.481	0.2454		1	0.4765	0.0918		1	2.373	0.107
10	1	0.4815	0.07475		10	1	0.479	0.0918		10	1	0.425	0.039		10	1	0.4825	0.2444		1	0.479	0.0914		1	2.384	0.1094
10	1	0.4835	0.076		10	1	0.484	0.0928		10	1	0.427	0.0416667		10	1	0.484	0.2312		1	0.483	0.091		1	2.395	0.1072
10	1	0.4855	0.0755		10	1	0.488	0.0938		10	1	0.43	0.0443333		10	1	0.489	0.218		1	0.486	0.0906		1	2.415	0.105
10	1	0.4885	0.075		10	1	0.492	0.0948		10	1	0.434	0.047		10	1	0.493	0.2048		1	0.488	0.0902		1	2.437	0.1028
10	1	0.4935	0.0745		10	1	0.494	0.0958		10	1	0.439	0.0496667		10	1	0.497	0.1916		1	0.4905	0.0898		1	2.458	0.1006
10	1	0.4975	0.074		10	1	0.496	0.0963		10	1	0.443	0.0523333		10	1	0.499	0.1784		1	0.493	0.0898		1	2.4685	0.0984
10	1	0.5025	0.0735		10	1	0.501	0.0968		10	1	0.445	0.055		10	1	0.501	0.17865		1	0.497	0.0898		1	2.479	0.0982
10	1	0.5045	0.073		10	1	0.504	0.0973		10	1	0.447	0.0564		10	1	0.506	0.1789		1	0.501	0.0898		1	2.499	0.098
10	1	0.5065	0.0726		10	1	0.51	0.0978		10	1	0.452	0.0578		10	1	0.508	0.17915		1	0.508	0.0898		1	2.519	0.0978
10	1	0.5105	0.0722		10	1	0.513	0.0983		10	1	0.456	0.0592		10	1	0.511	0.1794		1	0.512	0.0898		1	2.541	0.0976
10	1	0.5155	0.0718		10	1	0.515	0.0988		10	1	0.46	0.0606		10	1	0.514	0.1799		1	0.5145	0.0898		1	2.551	0.0974
10	1	0.5185	0.0714		10	1	0.517	0.09855		10	1	0.4615	0.062		10	1	0.519	0.1804		1	0.517	0.09055		1	2.561	0.0974
10	1	0.521	0.071		10	1	0.521	0.0983		10	1	0.463	0.06275		10	1	0.522	0.1809		1	0.521	0.0913		1	2.583	0.0974
10	1	0.5235	0.072		10	1	0.526	0.09805		10	1	0.467	0.0635		10	1	0.526	0.1814		1	0.525	0.09205		1	2.603	0.0974
10	1	0.5265	0.073		10	1	0.528	0.0978		10	1	0.472	0.06425		10	1	0.53	0.1819		1	0.5275	0.0928		1	2.624	0.0974
10	1	0.5325	0.074		10	1	0.53	0.0966		10	1	0.474	0.065		10	1	0.532	0.1824		1	0.53	0.093		1	2.6345	0.0974
10	1	0.534	0.075		10	1	0.534	0.0954		10	1	0.476	0.0628333		10	1	0.534	0.189		1	0.534	0.0932		1	2.645	0.0952
10	1	0.5355	0.0751667		10	1	0.539	0.0942		10	1	0.48	0.0606667		10	1	0.538	0.1956		1	0.536	0.0934		1	2.664	0.093
10	1	0.5385	0.0753333		10	1	0.543	0.093		10	1	0.485	0.0585		10	1	0.543	0.2022		1	0.539	0.0936		1	2.686	0.0908
10	1	0.5435	0.0755		10	1	0.5445	0.0918		10	1	0.49	0.0563333		10	1	0.547	0.2088		1	0.541	0.0938		1	2.706	0.0886
10	1	0.5485	0.0756667		10	1	0.546	0.0923		10	1	0.493	0.0541667		10	1	0.5485	0.2154		1	0.543	0.0936333		1	2.717	0.0864
10	1	0.5525	0.0758333		10	1	0.55	0.0928		10	1	0.4955	0.052		10	1	0.55	0.22215		1	0.548	0.0934667		1	2.728	0.0832
10	1	0.5545	0.076		10	1	0.555	0.0933		10	1	0.498	0.0496		10	1	0.555	0.2289		1	0.552	0.0933		1	2.749	0.08
10	1	0.5565	0.0756		10	1	0.559	0.0938		10	1	0.501	0.0472		10	1	0.559	0.23565		1	0.557	0.0931333		1	2.77	0.0768
10	1	0.5615	0.0752		10	1	0.563	0.0943		10	1	0.505	0.0448		10	1	0.561	0.2424		1	0.561	0.0929667		1	2.79	0.0736
10	1	0.5635	0.0748		10	1	0.565	0.0948		10	1	0.509	0.0424		10	1	0.563	0.2344		1	0.5625	0.0928		1	2.801	0.0704
10	1	0.5685	0.0744		10	1	0.567	0.09505		10	1	0.5115	0.04		10	1	0.568	0.2264		1	0.564	0.0918		1	2.812	0.0716
10	1	0.5705	0.074		10	1	0.572	0.0953		10	1	0.514	0.0415		10	1	0.572	0.2184		1	0.568	0.0908		1	2.832	0.0728
10	1	0.5725	0.07425		10	1	0.576	0.09555		10	1	0.518	0.043		10	1	0.576	0.2104		1	0.573	0.0898		1	2.853	0.074
10	1	0.5765	0.0745		10	1	0.5775	0.0958		10	1	0.522	0.0445		10	1	0.581	0.2024		1	0.575	0.0888		1	2.874	0.0752
10	1	0.5815	0.07475		10	1	0.579	0.0958		10	1	0.5245	0.046		10	1	0.582	0.1944		1	0.577	0.0888		1	2.884	0.0764
10	1	0.5835	0.075		10	1	0.583	0.0958		10	1	0.527	0.0464		10	1	0.583	0.1932		1	0.581	0.0888		1	2.894	0.0786
10	1	0.5855	0.0751667		10	1	0.588	0.0958		10	1	0.529	0.0468		10	1	0.588	0.192		1	0.585	0.0888		1	2.914	0.0808
10	1	0.5895	0.0753333		10	1	0.592	0.0958		10	1	0.533	0.0472		10	1	0.594	0.1908		1	0.588	0.0888		1	2.935	0.083
10	1	0.5945	0.0755		10	1	0.594	0.0958		10	1	0.538	0.0476		10	1	0.596	0.1896		1	0.5895	0.0888		1	2.956	0.0852
10	1	0.5985	0.0756667		10	1	0.596	0.0966333		10	1	0.5405	0.048		10	1	0.5985	0.1884		1	0.591	0.0894		1	2.9665	0.0874
10	1	0.6015	0.0758333		10	1	0.6	0.0974667		10	1	0.543	0.049		10	1	0.601	0.1918		1	0.597	0.09		1	2.977	0.0884
10	1	0.6035	0.076		10	1	0.605	0.0983		10	1	0.547	0.05		10	1	0.605	0.1952		1	0.601	0.0906		1	2.998	0.0894
10	1	0.6055	0.0764		10	1	0.609	0.0991333		10	1	0.552	0.051		10	1	0.609	0.1986		1	0.605	0.0912		1	3.019	0.0904
10	1	0.6105	0.0768		10	1	0.612	0.0999667		10	1	0.555	0.052		10	1	0.614	0.202		1	0.609	0.0918		1	3.039	0.0914
10	1	0.6145	0.0772		10	1	0.6145	0.1008		10	1	0.56	0.053		10	1	0.616	0.2054		1	0.613	0.0914		1	3.0495	0.0924
10	1	0.6185	0.0776		10	1	0.617	0.1002		10	1	0.562	0.054		10	1	0.618	0.20865		1	0.615	0.091		1	3.06	0.093
10	1	0.621	0.078		10	1	0.621	0.0996		10	1	0.564	0.0565		10	1	0.621	0.2119		1	0.619	0.0906		1	3.082	0.0936
10	1	0.6235	0.0794		10	1	0.626	0.099		10	1	0.567	0.059		10	1	0.627	0.21515		1	0.623	0.0902		1	3.104	0.0942
10	1	0.6275	0.0808		10	1	0.63	0.0984		10	1	0.571	0.0615		10	1	0.6285	0.2184		1	0.625	0.0898		1	3.123	0.0948
10	1	0.6325	0.0822		10	1	0.632	0.0978		10	1	0.5735	0.064		10	1	0.63	0.2114		1	0.627	0.0894		1	3.1335	0.0954
10	1	0.6345	0.0836		10	1	0.634	0.0973		10	1	0.576	0.0636		10	1	0.634	0.2044		1	0.63	0.089		1	3.144	0.0954
10	1	0.6365	0.085		10	1	0.638	0.0968		10	1	0.58	0.0632		10	1	0.638	0.1974		1	0.635	0.0886		1	3.165	0.0954
10	1	0.6385	0.085		10	1	0.643	0.0963		10	1	0.584	0.0628		10	1	0.643	0.1904		1	0.639	0.0882		1	3.186	0.0954
10	1	0.6435	0.085		10	1	0.644	0.0958		10	1	0.588	0.0624		10	1	0.647	0.1834		1	0.641	0.0878		1	3.209	0.0954
10	1	0.6475	0.085		10	1	0.645	0.0959667		10	1	0.5905	0.062		10	1	0.6495	0.1764		1	0.643	0.0876		1	3.219	0.0954
10	1	0.6525	0.085		10	1	0.651	0.0961333		10	1	0.593	0.0606667		10	1	0.652	0.171		1	0.647	0.0874		1	3.229	0.0958
10	1	0.6545	0.085		10	1	0.654	0.0963		10	1	0.597	0.0593333		10	1	0.656	0.1656		1	0.651	0.0872		1	3.251	0.0962
10	1	0.6565	0.0848		10	1	0.658	0.0964667		10	1	0.6	0.058		10	1	0.66	0.1602		1	0.655	0.087		1	3.271	0.0966
10	1	0.6605	0.0846		10	1	0.663	0.0966333		10	1	0.606	0.0566667		10	1	0.663	0.1548		1	0.6575	0.0868		1	3.293	0.097
10	1	0.6645	0.0844		10	1	0.665	0.0968		10	1	0.609	0.0553333		10	1	0.665	0.1494		1	0.66	0.0862		1	3.303	0.0974
10	1	0.6675	0.0842		10	1	0.667	0.096		10	1	0.611	0.054		10	1	0.667	0.14965		1	0.663	0.0856		1	3.313	0.0988
10	1	0.6705	0.084		10	1	0.671	0.0952		10	1	0.613	0.05325		10	1	0.672	0.1499		1	0.668	0.085		1	3.336	0.1002
10	1	0.6735	0.0844		10	1	0.676	0.0944		10	1	0.617	0.0525		10	1	0.676	0.15015		1	0.674	0.0844		1	3.358	0.1016
10	1	0.6765	0.0848		10	1	0.68	0.0936		10	1	0.621	0.05175		10	1	0.678	0.1504		1	0.6765	0.0838		1	3.375	0.103
10	1	0.6805	0.0852		10	1	0.682	0.0928		10	1	0.6235	0.051		10	1	0.68	0.1544		1	0.679	0.0838		1	3.3865	0.1044
10	1	0.6855	0.0856		10	1	0.684	0.0923		10	1	0.626	0.0534		10	1	0.685	0.1584		1	0.684	0.0838		1	3.398	0.1038
10	1	0.6875	0.086		10	1	0.687	0.0918		10	1	0.631	0.0558		10	1	0.689	0.1624		1	0.688	0.0838		1	3.42	0.1032
10	1	0.6895	0.0854		10	1	0.692	0.0913		10	1	0.635	0.0582		10	1	0.693	0.1664		1	0.69	0.0838		1	3.44	0.1026
10	1	0.6945	0.0848		10	1	0.694	0.0908		10	1	0.639	0.0606		10	1	0.696	0.1704		1	0.6915	0.0838		1	3.462	0.102
10	1	0.6985	0.0842		10	1	0.696	0.0896		10	1	0.6405	0.063		10	1	0.698	0.1744		1	0.693	0.0836		1	3.472	0.1014
10	1	0.7025	0.0836		10	1	0.7	0.0884		10	1	0.642	0.062		10	1	0.7	0.1762		1	0.696	0.0834		1	3.482	0.101
10	1	0.7045	0.083		10	1	0.705	0.0872		10	1	0.647	0.061		10	1	0.705	0.178		1	0.701	0.0832		1	3.502	0.1006
10	1	0.7065	0.0828		10	1	0.708	0.086		10	1	0.653	0.06		10	1	0.709	0.1798		1	0.704	0.083		1	3.523	0.1002
10	1	0.7115	0.0826		10	1	0.7105	0.0848		10	1	0.656	0.059		10	1	0.713	0.1816		1	0.707	0.0828		1	3.543	0.0998
10	1	0.7145	0.0824		10	1	0.713	0.0848		10	1	0.659	0.058		10	1	0.7155	0.1834		1	0.71	0.0826333		1	3.554	0.0994
10	1	0.7185	0.0822		10	1	0.717	0.0848		10	1	0.6615	0.057		10	1	0.718	0.17665		1	0.715	0.0824667		1	3.565	0.0996
10	1	0.721	0.082		10	1	0.722	0.0848		10	1	0.664	0.0576		10	1	0.722	0.1699		1	0.722	0.0823		1	3.585	0.0998
10	1	0.7235	0.0818		10	1	0.725	0.0848		10	1	0.668	0.0582		10	1	0.726	0.16315		1	0.726	0.0821333		1	3.608	0.1
10	1	0.7275	0.0816		10	1	0.729	0.0848		10	1	0.672	0.0588		10	1	0.7285	0.1564		1	0.729	0.0819667		1	3.627	0.1002
10	1	0.7305	0.0814		10	1	0.7315	0.0848		10	1	0.677	0.0594		10	1	0.731	0.1559		1	0.732	0.0818		1	3.6375	0.1004
10	1	0.7365	0.0812		10	1	0.734	0.0848		10	1	0.679	0.06		10	1	0.735	0.1554		1	0.735	0.0823		1	3.648	0.1012
10	1	0.7385	0.081		10	1	0.738	0.0848		10	1	0.681	0.05825		10	1	0.738	0.1549		1	0.737	0.0828		1	3.67	0.102
10	1	0.7405	0.082		10	1	0.743	0.0848		10	1	0.684	0.0565		10	1	0.742	0.1544		1	0.741	0.0833		1	3.69	0.1028
10	1	0.7445	0.083		10	1	0.7445	0.0848		10	1	0.688	0.05475		10	1	0.747	0.1539		1	0.743	0.0838		1	3.713	0.1036
10	1	0.7475	0.084		10	1	0.746	0.084		10	1	0.6905	0.053		10	1	0.749	0.1534		1	0.745	0.084		1	3.7235	0.1044
10	1	0.7495	0.085		10	1	0.751	0.0832		10	1	0.693	0.0543333		10	1	0.751	0.1544		1	0.748	0.0842		1	3.734	0.105
10	1	0.7515	0.0843333		10	1	0.755	0.0824		10	1	0.697	0.0556667		10	1	0.755	0.1554		1	0.752	0.0844		1	3.755	0.1056
10	1	0.7555	0.0836667		10	1	0.758	0.0816		10	1	0.701	0.057		10	1	0.76	0.1564		1	0.757	0.0846		1	3.774	0.1062
10	1	0.7605	0.083		10	1	0.76	0.0808		10	1	0.705	0.0583333		10	1	0.762	0.1574		1	0.7595	0.0848		1	3.796	0.1068
10	1	0.7655	0.0823333		10	1	0.762	0.0806333		10	1	0.708	0.0596667		10	1	0.765	0.1584		1	0.762	0.0843		1	3.8055	0.1074
10	1	0.7685	0.0816667		10	1	0.767	0.0804667		10	1	0.711	0.061		10	1	0.768	0.15915		1	0.766	0.0838		1	3.815	0.108
10	1	0.771	0.081		10	1	0.771	0.0803		10	1	0.714	0.063		10	1	0.771	0.1599		1	0.771	0.0833		1	3.836	0.1086
10	1	0.7735	0.0806		10	1	0.775	0.0801333		10	1	0.719	0.065		10	1	0.776	0.16065		1	0.776	0.0828		1	3.858	0.1092
10	1	0.7775	0.0802		10	1	0.78	0.0799667		10	1	0.721	0.067		10	1	0.778	0.1614		1	0.78	0.0823		1	3.877	0.1098
10	1	0.7805	0.0798		10	1	0.782	0.0798		10	1	0.726	0.069		10	1	0.78	0.1639		1	0.782	0.0818		1	3.887	0.1104
10	1	0.7865	0.0794		10	1	0.784	0.0788		10	1	0.728	0.071		10	1	0.784	0.1664		1	0.784	0.0823		1	3.897	0.1098
10	1	0.788	0.079		10	1	0.788	0.0778		10	1	0.73	0.0695		10	1	0.789	0.1689		1	0.788	0.0828		1	3.919	0.1092
10	1	0.7895	0.079		10	1	0.793	0.0768		10	1	0.735	0.068		10	1	0.793	0.1714		1	0.79	0.0833		1	3.938	0.1086
10	1	0.7935	0.079		10	1	0.795	0.0758		10	1	0.739	0.0665		10	1	0.797	0.1739		1	0.7925	0.0838		1	3.962	0.108
10	1	0.7975	0.079		10	1	0.797	0.0744		10	1	0.741	0.065		10	1	0.799	0.1764		1	0.795	0.0834		1	3.9715	0.1074
10	1	0.8	0.079		10	1	0.8	0.073		10	1	0.743	0.0613333		10	1	0.801	0.1788		1	0.801	0.083		1	3.981	0.1024
10	1	0.8025	0.0791667		10	1	0.804	0.0716		10	1	0.747	0.0576667		10	1	0.806	0.1812		1	0.804	0.0826		1	4.002	0.0974
10	1	0.8065	0.0793333		10	1	0.808	0.0702		10	1	0.75	0.054		10	1	0.809	0.1836		1	0.809	0.0822		1	4.022	0.0924
10	1	0.8105	0.0795		10	1	0.81	0.0688		10	1	0.755	0.0503333		10	1	0.813	0.186		1	0.812	0.0818		1	4.042	0.0874
10	1	0.8155	0.0796667		10	1	0.812	0.0681333		10	1	0.759	0.0466667		10	1	0.8155	0.1884		1	0.815	0.0816333		1	4.053	0.0824
10	1	0.8195	0.0798333		10	1	0.817	0.0674667		10	1	0.761	0.043		10	1	0.818	0.1916		1	0.818	0.0814667		1	4.064	0.0844
10	1	0.821	0.08		10	1	0.821	0.0668		10	1	0.763	0.0466		10	1	0.822	0.1948		1	0.822	0.0813		1	4.084	0.0864
10	1	0.8225	0.0796		10	1	0.826	0.0661333		10	1	0.768	0.0502		10	1	0.826	0.198		1	0.827	0.0811333		1	4.106	0.0884
10	1	0.8265	0.0792		10	1	0.83	0.0654667		10	1	0.772	0.0538		10	1	0.831	0.2012		1	0.83	0.0809667		1	4.125	0.0904
10	1	0.8315	0.0788		10	1	0.8315	0.0648		10	1	0.776	0.0574		10	1	0.833	0.2044		1	0.8325	0.0808		1	4.135	0.0924
10	1	0.8355	0.0784		10	1	0.833	0.0636		10	1	0.7785	0.061		10	1	0.835	0.1996		1	0.835	0.08105		1	4.145	0.0936
10	1	0.8375	0.078		10	1	0.837	0.0624		10	1	0.781	0.0615		10	1	0.839	0.1948		1	0.839	0.0813		1	4.167	0.0948
10	1	0.8395	0.07725		10	1	0.844	0.0612		10	1	0.783	0.062		10	1	0.842	0.19		1	0.841	0.08155		1	4.187	0.096
10	1	0.8435	0.0765		10	1	0.846	0.06		10	1	0.788	0.0625		10	1	0.846	0.1852		1	0.843	0.0818		1	4.21	0.0972
10	1	0.8485	0.07575		10	1	0.848	0.0588		10	1	0.791	0.063		10	1	0.8485	0.1804		1	0.845	0.0818		1	4.22	0.0984
10	1	0.8505	0.075		10	1	0.85	0.0563		10	1	0.794	0.0592		10	1	0.851	0.1776		1	0.85	0.0818		1	4.23	0.0988
10	1	0.8525	0.0741667		10	1	0.855	0.0538		10	1	0.797	0.0554		10	1	0.855	0.1748		1	0.854	0.0818		1	4.25	0.0992
10	1	0.8555	0.0733333		10	1	0.859	0.0513		10	1	0.801	0.0516		10	1	0.86	0.172		1	0.858	0.0818		1	4.272	0.0996
10	1	0.8605	0.0725		10	1	0.861	0.0488		10	1	0.805	0.0478		10	1	0.863	0.1692		1	0.861	0.0818		1	4.291	0.1
10	1	0.8645	0.0716667		10	1	0.863	0.0464667		10	1	0.807	0.044		10	1	0.8655	0.1664		1	0.864	0.0818		1	4.302	0.1004
10	1	0.8685	0.0708333		10	1	0.866	0.0441333		10	1	0.809	0.047		10	1	0.868	0.1684		1	0.869	0.0818		1	4.313	0.0992
10	1	0.871	0.07		10	1	0.871	0.0418		10	1	0.814	0.05		10	1	0.872	0.1704		1	0.873	0.0818		1	4.334	0.098
10	1	0.8735	0.07		10	1	0.875	0.0394667		10	1	0.819	0.053		10	1	0.877	0.1724		1	0.878	0.0818		1	4.355	0.0968
10	1	0.8775	0.07		10	1	0.88	0.0371333		10	1	0.821	0.056		10	1	0.881	0.1744		1	0.88	0.0818		1	4.375	0.0956
10	1	0.8815	0.07		10	1	0.882	0.0348		10	1	0.825	0.059		10	1	0.8835	0.1764		1	0.882	0.0818		1	4.385	0.0944
10	1	0.8855	0.07		10	1	0.884	0.032		10	1	0.8275	0.062		10	1	0.886	0.1689		1	0.887	0.0818		1	4.395	0.0938
10	1	0.888	0.07		10	1	0.888	0.0292		10	1	0.83	0.06175		10	1	0.888	0.1614		1	0.891	0.0818		1	4.417	0.0932
10	1	0.8905	0.07		10	1	0.893	0.0264		10	1	0.834	0.0615		10	1	0.892	0.1539		1	0.893	0.0818		1	4.437	0.0926
10	1	0.8935	0.07		10	1	0.897	0.0236		10	1	0.838	0.06125		10	1	0.8945	0.1464		1	0.894	0.0818		1	4.459	0.092
10	1	0.8975	0.07		10	1	0.899	0.0208		10	1	0.8405	0.061		10	1	0.897	0.1429		1	0.895	0.082		1	4.469	0.0914
10	1	0.9025	0.07		10	1	0.901	0.0183		10	1	0.843	0.063		10	1	0.901	0.1394		1	0.9	0.0822		1	4.479	0.0914
10	1	0.904	0.07		10	1	0.905	0.0158		10	1	0.847	0.065		10	1	0.905	0.1359		1	0.905	0.0824		1	4.499	0.0914
10	1	0.9055	0.0694		10	1	0.908	0.0133		10	1	0.851	0.067		10	1	0.91	0.1324		1	0.909	0.0826		1	4.521	0.0914
10	1	0.9105	0.0688		10	1	0.9105	0.0108		10	1	0.856	0.069		10	1	0.914	0.1289		1	0.912	0.0828		1	4.54	0.0914
10	1	0.9145	0.0682		10	1	0.913	0.0088		10	1	0.858	0.071		10	1	0.9155	0.1254		1	0.915	0.0824		1	4.551	0.0914
10	1	0.9185	0.0676		10	1	0.917	0.0068		10	1	0.86	0.0705		10	1	0.917	0.127		1	0.92	0.082		1	4.562	0.0922
10	1	0.921	0.067		10	1	0.921	0.0048		10	1	0.863	0.07		10	1	0.922	0.1286		1	0.924	0.0816		1	4.583	0.093
10	1	0.9235	0.0672		10	1	0.925	0.0028		10	1	0.868	0.0695		10	1	0.926	0.1302		1	0.929	0.0812		1	4.605	0.0938
10	1	0.9275	0.0674		10	1	0.929	0.000799999		10	1	0.872	0.069		10	1	0.93	0.1318		1	0.93	0.0808		1	4.625	0.0946
10	1	0.9305	0.0676		10	1	0.9315	-0.0012		10	1	0.876	0.0685		10	1	0.932	0.1334		1	0.931	0.0808		1	4.635	0.0954
10	1	0.9345	0.0678		10	1	0.934	-0.0014		10	1	0.8785	0.068		10	1	0.934	0.1369		1	0.936	0.0808		1	4.645	0.096
10	1	0.937	0.068		10	1	0.938	-0.0016		10	1	0.881	0.0656		10	1	0.939	0.1404		1	0.94	0.0808		1	4.667	0.0966
10	1	0.9395	0.0682		10	1	0.943	-0.0018		10	1	0.885	0.0632		10	1	0.943	0.1439		1	0.943	0.0808		1	4.687	0.0972
10	1	0.9435	0.0684		10	1	0.946	-0.002		10	1	0.888	0.0608		10	1	0.9455	0.1474		1	0.945	0.0808		1	4.708	0.0978
10	1	0.9475	0.0686		10	1	0.948	-0.0022		10	1	0.893	0.0584		10	1	0.948	0.143567		1	0.9475	0.0808		1	4.7185	0.0984
10	1	0.9525	0.0688		10	1	0.95	-0.0022		10	1	0.8945	0.056		10	1	0.95	0.139733		1	0.95	0.0808		1	4.729	0.0978
10	1	0.9545	0.069		10	1	0.954	-0.0022		10	1	0.896	0.057		10	1	0.954	0.1359		1	0.954	0.0808		1	4.748	0.0972
10	1	0.9565	0.0696		10	1	0.959	-0.0022		10	1	0.9	0.058		10	1	0.959	0.132067		1	0.959	0.0808		1	4.77	0.0966
10	1	0.9615	0.0702		10	1	0.961	-0.0022		10	1	0.905	0.059		10	1	0.963	0.128233		1	0.9615	0.0808		1	4.79	0.096
10	1	0.9655	0.0708		10	1	0.963	0.000199999		10	1	0.907	0.06		10	1	0.965	0.1244		1	0.964	0.0808		1	4.801	0.0954
10	1	0.9685	0.0714		10	1	0.967	0.0026		10	1	0.909	0.061		10	1	0.967	0.128		1	0.968	0.0808		1	4.812	0.0952
10	1	0.9705	0.072		10	1	0.972	0.005		10	1	0.913	0.062		10	1	0.972	0.1316		1	0.973	0.0808		1	4.833	0.095
10	1	0.9725	0.0708		10	1	0.974	0.0074		10	1	0.917	0.063		10	1	0.976	0.1352		1	0.978	0.0808		1	4.851	0.0948
10	1	0.9765	0.0696		10	1	0.9765	0.0098		10	1	0.922	0.064		10	1	0.98	0.1388		1	0.98	0.0808		1	4.873	0.0946
10	1	0.9815	0.0684		10	1	0.979	0.0108		10	1	0.926	0.065		10	1	0.9815	0.1424		1	0.982	0.0809667		1	4.883	0.0944
10	1	0.9855	0.0672		10	1	0.985	0.0118		10	1	0.9285	0.066		10	1	0.983	0.14515		1	0.987	0.0811333		1	4.893	0.0956
10	1	0.988	0.066		10	1	0.988	0.0128		10	1	0.931	0.0654		10	1	0.989	0.1479		1	0.991	0.0813		1	4.915	0.0968
10	1	0.9905	0.0656		10	1	0.992	0.0138		10	1	0.935	0.0648		10	1	0.992	0.15065		1	0.995	0.0814667		1	4.935	0.098
10	1	0.9935	0.0652		10	1	0.996	0.0148		10	1	0.938	0.0642		10	1	0.9945	0.1534		1	0.997	0.0816333		1	4.955	0.0992
10	1	0.9965	0.0648		10	1	0.9985	0.0158		10	1	0.943	0.0636		10	1	0.997	0.1489		1	0.9995	0.0818		1	4.9665	0.1004
10	1	1.0035	0.0644		10	1	1.001	0.01405		10	1	0.945	0.063		10	1	1.001	0.1444		1	1.002	0.0818		1	4.978	0.096
10	1	1.0055	0.064		10	1	1.005	0.0123		10	1	0.947	0.065		10	1	1.005	0.1399		1	1.006	0.0818		1	4.997	0.0916
10	1	1.0075	0.06375		10	1	1.009	0.01055		10	1	0.951	0.067		10	1	1.009	0.1354		1	1.01	0.0818		1	5.019	0.0872
10	1	1.0105	0.0635		10	1	1.0105	0.0088		10	1	0.955	0.069		10	1	1.014	0.1309		1	1.0125	0.0818		1	5.039	0.0828
10	1	1.0145	0.06325		10	1	1.012	0.0084		10	1	0.9575	0.071		10	1	1.016	0.1264		1	1.015	0.0818		1	5.049	0.0784
10	1	1.0165	0.063		10	1	1.018	0.008		10	1	0.96	0.071		10	1	1.018	0.1296		1	1.02	0.0818		1	5.059	0.08
10	1	1.0185	0.0635		10	1	1.021	0.0076		10	1	0.964	0.071		10	1	1.022	0.1328		1	1.025	0.0818		1	5.082	0.0816
10	1	1.0225	0.064		10	1	1.025	0.0072		10	1	0.968	0.071		10	1	1.027	0.136		1	1.03	0.0818		1	5.103	0.0832
10	1	1.0275	0.0645		10	1	1.027	0.0068		10	1	0.971	0.071		10	1	1.03	0.1392		1	1.032	0.0818		1	5.124	0.0848
10	1	1.0315	0.065		10	1	1.029	0.0063		10	1	0.976	0.071		10	1	1.032	0.1424		1	1.034	0.0814667		1	5.1335	0.0864
10	1	1.0345	0.0655		10	1	1.034	0.0058		10	1	0.978	0.071		10	1	1.034	0.14765		1	1.038	0.0811333		1	5.143	0.0878
10	1	1.0375	0.066		10	1	1.038	0.0053		10	1	0.98	0.0696		10	1	1.039	0.1529		1	1.042	0.0808		1	5.164	0.0892
10	1	1.0405	0.0658		10	1	1.043	0.0048		10	1	0.985	0.0682		10	1	1.042	0.15815		1	1.046	0.0804667		1	5.184	0.0906
10	1	1.0435	0.0656		10	1	1.047	0.0043		10	1	0.988	0.0668		10	1	1.0445	0.1634		1	1.048	0.0801333		1	5.205	0.092
10	1	1.0475	0.0654		10	1	1.049	0.0038		10	1	0.992	0.0654		10	1	1.047	0.160733		1	1.0505	0.0798		1	5.216	0.0934
10	1	1.0515	0.0652		10	1	1.051	0.006		10	1	0.9945	0.064		10	1	1.051	0.158067		1	1.053	0.08005		1	5.227	0.0938
10	1	1.054	0.065		10	1	1.054	0.0082		10	1	0.997	0.065		10	1	1.056	0.1554		1	1.057	0.0803		1	5.246	0.0942
10	1	1.0565	0.06575		10	1	1.059	0.0104		10	1	1.002	0.066		10	1	1.06	0.152733		1	1.062	0.08055		1	5.268	0.0946
10	1	1.0605	0.0665		10	1	1.062	0.0126		10	1	1.004	0.067		10	1	1.063	0.150067		1	1.064	0.0808		1	5.289	0.095
10	1	1.0655	0.06725		10	1	1.0645	0.0148		10	1	1.0065	0.068		10	1	1.065	0.1474		1	1.066	0.081		1	5.2985	0.0954
10	1	1.0675	0.068		10	1	1.067	0.01705		10	1	1.009	0.0685		10	1	1.067	0.1462		1	1.071	0.0812		1	5.308	0.0954
10	1	1.0695	0.0678333		10	1	1.071	0.0193		10	1	1.013	0.069		10	1	1.072	0.145		1	1.075	0.0814		1	5.331	0.0954
10	1	1.0735	0.0676667		10	1	1.076	0.02155		10	1	1.017	0.0695		10	1	1.076	0.1438		1	1.08	0.0816		1	5.352	0.0954
10	1	1.0785	0.0675		10	1	1.078	0.0238		10	1	1.022	0.07		10	1	1.08	0.1426		1	1.082	0.0818		1	5.372	0.0954
10	1	1.0805	0.0673333		10	1	1.08	0.0243		10	1	1.026	0.0705		10	1	1.082	0.1414		1	1.084	0.0816333		1	5.3825	0.0954
10	1	1.0845	0.0671667		10	1	1.085	0.0248		10	1	1.028	0.071		10	1	1.084	0.1462		1	1.088	0.0814667		1	5.393	0.0952
10	1	1.087	0.067		10	1	1.089	0.0253		10	1	1.03	0.07		10	1	1.089	0.151		1	1.093	0.0813		1	5.414	0.095
10	1	1.0895	0.0662		10	1	1.092	0.0258		10	1	1.034	0.069		10	1	1.093	0.1558		1	1.095	0.0811333		1	5.435	0.0948
10	1	1.0945	0.0654		10	1	1.098	0.0263		10	1	1.039	0.068		10	1	1.096	0.1606		1	1.099	0.0809667		1	5.457	0.0946
10	1	1.0975	0.0646		10	1	1.099	0.0268		10	1	1.042	0.067		10	1	1.099	0.1654		1	1.101	0.0808		1	5.467	0.0944
10	1	1.1025	0.0638		10	1	1.1	0.0264		10	1	1.045	0.066		10	1	1.102	0.172		1	1.103	0.0808		1	5.477	0.0946
10	1	1.105	0.063		10	1	1.104	0.026		10	1	1.048	0.06325		10	1	1.105	0.1786		1	1.107	0.0808		1	5.498	0.0948
10	1	1.1075	0.0626		10	1	1.109	0.0256		10	1	1.051	0.0605		10	1	1.109	0.1852		1	1.112	0.0808		1	5.518	0.095
10	1	1.1095	0.0622		10	1	1.113	0.0252		10	1	1.055	0.05775		10	1	1.113	0.1918		1	1.114	0.0808		1	5.539	0.0952
10	1	1.1145	0.0618		10	1	1.115	0.0248		10	1	1.057	0.055		10	1	1.115	0.1984		1	1.116	0.0806		1	5.5495	0.0954
10	1	1.1205	0.0614		10	1	1.117	0.02505		10	1	1.059	0.0568		10	1	1.117	0.1956		1	1.121	0.0804		1	5.56	0.0942
10	1	1.1215	0.061		10	1	1.122	0.0253		10	1	1.063	0.0586		10	1	1.122	0.1928		1	1.124	0.0802		1	5.583	0.093
10	1	1.1225	0.0602		10	1	1.125	0.02555		10	1	1.067	0.0604		10	1	1.126	0.19		1	1.129	0.08		1	5.602	0.0918
10	1	1.1275	0.0594		10	1	1.127	0.0258		10	1	1.072	0.0622		10	1	1.129	0.1872		1	1.131	0.0798		1	5.622	0.0906
10	1	1.1315	0.0586		10	1	1.129	0.0258		10	1	1.0735	0.064		10	1	1.131	0.1844		1	1.133	0.08		1	5.633	0.0894
10	1	1.1355	0.0578		10	1	1.134	0.0258		10	1	1.075	0.0655		10	1	1.133	0.179		1	1.137	0.0802		1	5.644	0.09
10	1	1.138	0.057		10	1	1.138	0.0258		10	1	1.079	0.067		10	1	1.14	0.1736		1	1.141	0.0804		1	5.664	0.0906
10	1	1.1405	0.0574		10	1	1.142	0.0258		10	1	1.084	0.0685		10	1	1.142	0.1682		1	1.145	0.0806		1	5.684	0.0912
10	1	1.1445	0.0578		10	1	1.147	0.0258		10	1	1.089	0.07		10	1	1.147	0.1628		1	1.147	0.0808		1	5.706	0.0918
10	1	1.1475	0.0582		10	1	1.1485	0.0258		10	1	1.093	0.0715		10	1	1.149	0.1574		1	1.149	0.0811333		1	5.7165	0.0924
10	1	1.1515	0.0586		10	1	1.15	0.0254		10	1	1.095	0.073		10	1	1.151	0.1599		1	1.152	0.0814667		1	5.727	0.0928
10	1	1.154	0.059		10	1	1.155	0.025		10	1	1.097	0.0734		10	1	1.155	0.1624		1	1.155	0.0818		1	5.748	0.0932
10	1	1.1565	0.0588		10	1	1.16	0.0246		10	1	1.101	0.0738		10	1	1.159	0.1649		1	1.159	0.0821333		1	5.768	0.0936
10	1	1.1605	0.0586		10	1	1.164	0.0242		10	1	1.105	0.0742		10	1	1.1615	0.1674		1	1.163	0.0824667		1	5.79	0.094
10	1	1.1645	0.0584		10	1	1.165	0.0238		10	1	1.11	0.0746		10	1	1.164	0.163233		1	1.166	0.0828		1	5.8	0.0944
10	1	1.1695	0.0582		10	1	1.166	0.0253		10	1	1.112	0.075		10	1	1.168	0.159067		1	1.169	0.0833		1	5.81	0.0938
10	1	1.1715	0.058		10	1	1.171	0.0268		10	1	1.114	0.07325		10	1	1.171	0.1549		1	1.174	0.0838		1	5.832	0.0932
10	1	1.1735	0.0594		10	1	1.175	0.0283		10	1	1.117	0.0715		10	1	1.176	0.150733		1	1.18	0.0843		1	5.852	0.0926
10	1	1.1775	0.0608		10	1	1.177	0.0298		10	1	1.121	0.06975		10	1	1.18	0.146567		1	1.182	0.0848		1	5.871	0.092
10	1	1.1825	0.0622		10	1	1.179	0.0304667		10	1	1.1235	0.068		10	1	1.182	0.1424		1	1.184	0.0844		1	5.8825	0.0914
10	1	1.1865	0.0636		10	1	1.184	0.0311333		10	1	1.126	0.0665		10	1	1.184	0.1404		1	1.188	0.084		1	5.894	0.0914
10	1	1.1875	0.065		10	1	1.188	0.0318		10	1	1.13	0.065		10	1	1.189	0.1384		1	1.192	0.0836		1	5.913	0.0914
10	1	1.1885	0.0648		10	1	1.193	0.0324667		10	1	1.134	0.0635		10	1	1.193	0.1364		1	1.196	0.0832		1	5.936	0.0914
10	1	1.1935	0.0646		10	1	1.197	0.0331333		10	1	1.139	0.062		10	1	1.197	0.1344		1	1.197	0.0828		1	5.957	0.0914
10	1	1.1975	0.0644		10	1	1.1985	0.0338		10	1	1.143	0.0605		10	1	1.199	0.1324		1	1.198	0.0831333		1	5.968	0.0914
10	1	1.2025	0.0642		10	1	1.2	0.0326		10	1	1.1455	0.059		10	1	1.201	0.1354		1	1.201	0.0834667		1	5.979	0.0914
10	1	1.2045	0.064		10	1	1.204	0.0314		10	1	1.148	0.062		10	1	1.206	0.1384		1	1.204	0.0838		1	5.999	0.0914
10	1	1.2065	0.0642		10	1	1.208	0.0302		10	1	1.152	0.065		10	1	1.209	0.1414		1	1.209	0.0841333		1	6.018	0.0914
10	1	1.2105	0.0644		10	1	1.213	0.029		10	1	1.155	0.068		10	1	1.212	0.1444		1	1.213	0.0844667		1	6.04	0.0914
10	1	1.2145	0.0646		10	1	1.215	0.0278		10	1	1.159	0.071		10	1	1.215	0.148733		1	1.2155	0.0848		1	6.0495	0.0914
10	1	1.2195	0.0648		10	1	1.217	0.0278		10	1	1.1615	0.074		10	1	1.217	0.153067		1	1.218	0.0848		1	6.059	0.0912
10	1	1.221	0.065		10	1	1.221	0.0278		10	1	1.164	0.0775		10	1	1.221	0.1574		1	1.223	0.0848		1	6.081	0.091
10	1	1.2225	0.0648		10	1	1.225	0.0278		10	1	1.167	0.081		10	1	1.226	0.161733		1	1.229	0.0848		1	6.102	0.0908
10	1	1.2265	0.0646		10	1	1.2275	0.0278		10	1	1.172	0.0845		10	1	1.23	0.166067		1	1.2315	0.0848		1	6.122	0.0906
10	1	1.2315	0.0644		10	1	1.23	0.0288		10	1	1.174	0.088		10	1	1.232	0.1704		1	1.234	0.0848		1	6.1325	0.0904
10	1	1.2355	0.0642		10	1	1.235	0.0298		10	1	1.176	0.0843333		10	1	1.234	0.1762		1	1.237	0.0848		1	6.143	0.0896
10	1	1.2375	0.064		10	1	1.239	0.0308		10	1	1.18	0.0806667		10	1	1.239	0.182		1	1.243	0.0848		1	6.163	0.0888
10	1	1.2395	0.0642		10	1	1.242	0.0318		10	1	1.185	0.077		10	1	1.244	0.1878		1	1.248	0.0848		1	6.185	0.088
10	1	1.2435	0.0644		10	1	1.2445	0.0328		10	1	1.189	0.0733333		10	1	1.246	0.1936		1	1.2485	0.0848		1	6.206	0.0872
10	1	1.2475	0.0646		10	1	1.247	0.0324667		10	1	1.192	0.0696667		10	1	1.2485	0.1994		1	1.249	0.0849667		1	6.2155	0.0864
10	1	1.2505	0.0648		10	1	1.25	0.0321333		10	1	1.1945	0.066		10	1	1.251	0.19265		1	1.251	0.0851333		1	6.225	0.086
10	1	1.254	0.065		10	1	1.255	0.0318		10	1	1.197	0.0656		10	1	1.255	0.1859		1	1.258	0.0853		1	6.247	0.0856
10	1	1.2575	0.0658		10	1	1.259	0.0314667		10	1	1.201	0.0652		10	1	1.259	0.17915		1	1.263	0.0854667		1	6.267	0.0852
10	1	1.2615	0.0666		10	1	1.263	0.0311333		10	1	1.205	0.0648		10	1	1.2615	0.1724		1	1.268	0.0856333		1	6.29	0.0848
10	1	1.2645	0.0674		10	1	1.2645	0.0308		10	1	1.209	0.0644		10	1	1.264	0.1634		1	1.2705	0.0858		1	6.3	0.0844
10	1	1.2695	0.0682		10	1	1.266	0.0308		10	1	1.2115	0.064		10	1	1.268	0.1544		1	1.273	0.08555		1	6.31	0.0848
10	1	1.2715	0.069		10	1	1.272	0.0308		10	1	1.214	0.068		10	1	1.272	0.1454		1	1.276	0.0853		1	6.331	0.0852
10	1	1.2735	0.0685		10	1	1.275	0.0308		10	1	1.218	0.072		10	1	1.276	0.1364		1	1.281	0.08505		1	6.352	0.0856
10	1	1.2775	0.068		10	1	1.277	0.0308		10	1	1.222	0.076		10	1	1.281	0.1274		1	1.2825	0.0848		1	6.371	0.086
10	1	1.2815	0.0675		10	1	1.279	0.0308		10	1	1.2245	0.08		10	1	1.2825	0.1184		1	1.284	0.085		1	6.382	0.0864
10	1	1.2835	0.067		10	1	1.283	0.0308		10	1	1.227	0.0795		10	1	1.284	0.1218		1	1.29	0.0852		1	6.393	0.086
10	1	1.2855	0.0668333		10	1	1.288	0.0308		10	1	1.229	0.079		10	1	1.29	0.1252		1	1.295	0.0854		1	6.413	0.0856
10	1	1.2885	0.0666667		10	1	1.292	0.0308		10	1	1.233	0.0785		10	1	1.293	0.1286		1	1.298	0.0856		1	6.434	0.0852
10	1	1.2945	0.0665		10	1	1.2945	0.0308		10	1	1.238	0.078		10	1	1.296	0.132		1	1.2995	0.0858		1	6.456	0.0848
10	1	1.2975	0.0663333		10	1	1.297	0.0309667		10	1	1.242	0.0775		10	1	1.2985	0.1354		1	1.301	0.0856333		1	6.4665	0.0844
10	1	1.3015	0.0661667		10	1	1.301	0.0311333		10	1	1.2445	0.077		10	1	1.301	0.1404		1	1.305	0.0854667		1	6.477	0.0842
10	1	1.3035	0.066		10	1	1.305	0.0313		10	1	1.247	0.0734		10	1	1.305	0.1454		1	1.31	0.0853		1	6.497	0.084
10	1	1.3055	0.0662		10	1	1.308	0.0314667		10	1	1.251	0.0698		10	1	1.309	0.1504		1	1.314	0.0851333		1	6.517	0.0838
10	1	1.3105	0.0664		10	1	1.313	0.0316333		10	1	1.256	0.0662		10	1	1.314	0.1554		1	1.316	0.0849667		1	6.538	0.0836
10	1	1.3145	0.0666		10	1	1.3145	0.0318		10	1	1.26	0.0626		10	1	1.3155	0.1604		1	1.3195	0.0848		1	6.5485	0.0834
10	1	1.3195	0.0668		10	1	1.316	0.032		10	1	1.2615	0.059		10	1	1.317	0.1608		1	1.323	0.0843		1	6.559	0.0828
10	1	1.3215	0.067		10	1	1.321	0.0322		10	1	1.263	0.064		10	1	1.321	0.1612		1	1.326	0.0838		1	6.581	0.0822
10	1	1.3235	0.0676		10	1	1.325	0.0324		10	1	1.267	0.069		10	1	1.325	0.1616		1	1.331	0.0833		1	6.6	0.0816
10	1	1.3275	0.0682		10	1	1.33	0.0326		10	1	1.271	0.074		10	1	1.33	0.162		1	1.3335	0.0828		1	6.622	0.081
10	1	1.3305	0.0688		10	1	1.332	0.0328		10	1	1.2735	0.079		10	1	1.3325	0.1624		1	1.336	0.0824		1	6.6325	0.0804
10	1	1.3355	0.0694		10	1	1.334	0.0333		10	1	1.276	0.0781667		10	1	1.335	0.1568		1	1.34	0.082		1	6.643	0.0806
10	1	1.3375	0.07		10	1	1.338	0.0338		10	1	1.28	0.0773333		10	1	1.339	0.1512		1	1.345	0.0816		1	6.663	0.0808
10	1	1.3395	0.0702		10	1	1.341	0.0343		10	1	1.284	0.0765		10	1	1.344	0.1456		1	1.349	0.0812		1	6.684	0.081
10	1	1.3445	0.0704		10	1	1.3435	0.0348		10	1	1.289	0.0756667		10	1	1.347	0.14		1	1.3495	0.0808		1	6.707	0.0812
10	1	1.3485	0.0706		10	1	1.346	0.0349667		10	1	1.293	0.0748333		10	1	1.3485	0.1344		1	1.35	0.0806333		1	6.7165	0.0814
10	1	1.3515	0.0708		10	1	1.352	0.0351333		10	1	1.2945	0.074		10	1	1.35	0.128		1	1.354	0.0804667		1	6.726	0.0812
10	1	1.354	0.071		10	1	1.354	0.0353		10	1	1.296	0.0722		10	1	1.356	0.1216		1	1.359	0.0803		1	6.746	0.081
10	1	1.3565	0.071		10	1	1.359	0.0354667		10	1	1.302	0.0704		10	1	1.359	0.1152		1	1.362	0.0801333		1	6.766	0.0808
10	1	1.3605	0.071		10	1	1.363	0.0356333		10	1	1.305	0.0686		10	1	1.363	0.1088		1	1.366	0.0799667		1	6.788	0.0806
10	1	1.3655	0.071		10	1	1.365	0.0358		10	1	1.309	0.0668		10	1	1.365	0.1024		1	1.369	0.0798		1	6.798	0.0804
10	1	1.3685	0.071		10	1	1.367	0.0344		10	1	1.311	0.065		10	1	1.367	0.1072		1	1.372	0.0798		1	6.808	0.08
10	1	1.3705	0.071		10	1	1.371	0.033		10	1	1.313	0.0686		10	1	1.371	0.112		1	1.376	0.0798		1	6.83	0.0796
10	1	1.3725	0.0708		10	1	1.376	0.0316		10	1	1.318	0.0722		10	1	1.376	0.1168		1	1.381	0.0798		1	6.851	0.0792
10	1	1.3765	0.0706		10	1	1.379	0.0302		10	1	1.322	0.0758		10	1	1.381	0.1216		1	1.3835	0.0798		1	6.872	0.0788
10	1	1.3805	0.0704		10	1	1.381	0.0288		10	1	1.326	0.0794		10	1	1.383	0.1264		1	1.386	0.0796		1	6.8825	0.0784
10	1	1.3855	0.0702		10	1	1.383	0.03055		10	1	1.3275	0.083		10	1	1.385	0.1284		1	1.39	0.0794		1	6.893	0.0788
10	1	1.3875	0.07		10	1	1.388	0.0323		10	1	1.329	0.0825		10	1	1.389	0.1304		1	1.394	0.0792		1	6.914	0.0792
10	1	1.3895	0.0708		10	1	1.392	0.03405		10	1	1.335	0.082		10	1	1.394	0.1324		1	1.399	0.079		1	6.934	0.0796
10	1	1.3945	0.0716		10	1	1.394	0.0358		10	1	1.338	0.0815		10	1	1.396	0.1344		1	1.4	0.0788		1	6.956	0.08
10	1	1.3985	0.0724		10	1	1.396	0.0348		10	1	1.3405	0.081		10	1	1.3985	0.1364		1	1.401	0.0784		1	6.9655	0.0804
10	1	1.4015	0.0732		10	1	1.401	0.0338		10	1	1.343	0.0818333		10	1	1.401	0.134		1	1.406	0.078		1	6.975	0.081
10	1	1.4035	0.074		10	1	1.405	0.0328		10	1	1.347	0.0826667		10	1	1.406	0.1316		1	1.41	0.0776		1	6.995	0.0816
10	1	1.4055	0.0746		10	1	1.409	0.0318		10	1	1.351	0.0835		10	1	1.409	0.1292		1	1.414	0.0772		1	7.017	0.0822
10	1	1.4105	0.0752		10	1	1.413	0.0308		10	1	1.356	0.0843333		10	1	1.414	0.1268		1	1.416	0.0768		1	7.036	0.0828
10	1	1.4145	0.0758		10	1	1.4155	0.0298		10	1	1.36	0.0851667		10	1	1.4165	0.1244		1	1.418	0.0766333		1	7.0465	0.0834
10	1	1.4185	0.0764		10	1	1.418	0.0292		10	1	1.362	0.086		10	1	1.419	0.1244		1	1.423	0.0764667		1	7.057	0.083
10	1	1.421	0.077		10	1	1.42	0.0286		10	1	1.364	0.085		10	1	1.422	0.1244		1	1.427	0.0763		1	7.077	0.0826
10	1	1.4235	0.076		10	1	1.425	0.028		10	1	1.368	0.084		10	1	1.425	0.1244		1	1.432	0.0761333		1	7.098	0.0822
10	1	1.4275	0.075		10	1	1.429	0.0274		10	1	1.371	0.083		10	1	1.4275	0.1244		1	1.437	0.0759667		1	7.118	0.0818
10	1	1.4315	0.074		10	1	1.4315	0.0268		10	1	1.376	0.082		10	1	1.43	0.126067		1	1.439	0.0758		1	7.128	0.0814
10	1	1.4355	0.073		10	1	1.434	0.0243		10	1	1.378	0.081		10	1	1.434	0.127733		1	1.441	0.07555		1	7.138	0.0802
10	1	1.437	0.072		10	1	1.438	0.0218		10	1	1.38	0.08125		10	1	1.438	0.1294		1	1.443	0.0753		1	7.16	0.079
10	1	1.4385	0.0726		10	1	1.442	0.0193		10	1	1.384	0.0815		10	1	1.443	0.131067		1	1.448	0.07505		1	7.18	0.0778
10	1	1.4435	0.0732		10	1	1.444	0.0168		10	1	1.389	0.08175		10	1	1.448	0.132733		1	1.45	0.0748		1	7.202	0.0766
10	1	1.4485	0.0738		10	1	1.446	0.0184667		10	1	1.391	0.082		10	1	1.4495	0.1344		1	1.452	0.0748		1	7.213	0.0754
10	1	1.4515	0.0744		10	1	1.451	0.0201333		10	1	1.393	0.0838333		10	1	1.451	0.1372		1	1.453	0.0748		1	7.224	0.0736
10	1	1.4535	0.075		10	1	1.454	0.0218		10	1	1.397	0.0856667		10	1	1.456	0.14		1	1.457	0.0748		1	7.226	0.0718
10	1	1.4555	0.074		10	1	1.46	0.0234667		10	1	1.401	0.0875		10	1	1.46	0.1428		1	1.462	0.0748		1	7.222	0.07
10	1	1.4605	0.073		10	1	1.463	0.0251333		10	1	1.406	0.0893333		10	1	1.463	0.1456		1	1.464	0.0748		1	7.216	0.0682
10	1	1.4645	0.072		10	1	1.465	0.0268		10	1	1.409	0.0911667		10	1	1.465	0.1484		1	1.466	0.0753		1	7.212	0.0664
10	1	1.4695	0.071		10	1	1.467	0.0288		10	1	1.411	0.093		10	1	1.467	0.14865		1	1.471	0.0758		1	7.208	0.0656
10	1	1.4715	0.07		10	1	1.471	0.0308		10	1	1.413	0.089		10	1	1.472	0.1489		1	1.476	0.0763		1	7.197	0.0648
10	1	1.4735	0.0706		10	1	1.476	0.0328		10	1	1.418	0.085		10	1	1.476	0.14915		1	1.481	0.0768		1	7.183	0.064
10	1	1.4785	0.0712		10	1	1.48	0.0348		10	1	1.422	0.081		10	1	1.478	0.1494		1	1.486	0.0773		1	7.166	0.0632
10	1	1.4815	0.0718		10	1	1.482	0.0368		10	1	1.426	0.077		10	1	1.48	0.151733		1	1.488	0.0778		1	7.159	0.0624
10	1	1.4855	0.0724		10	1	1.484	0.0373		10	1	1.428	0.073		10	1	1.485	0.154067		1	1.49	0.0778		1	7.152	0.0618
10	1	1.4875	0.073		10	1	1.487	0.0378		10	1	1.43	0.0715		10	1	1.489	0.1564		1	1.494	0.0778		1	7.137	0.0612
10	1	1.4895	0.0726		10	1	1.493	0.0383		10	1	1.435	0.07		10	1	1.493	0.158733		1	1.5	0.0778		1	7.118	0.0606
10	1	1.4935	0.0722		10	1	1.4945	0.0388		10	1	1.437	0.0685		10	1	1.498	0.161067		1	1.5015	0.0778		1	7.098	0.06
10	1	1.4985	0.0718		10	1	1.496	0.0391333		10	1	1.44	0.067		10	1	1.5	0.1634		1	1.503	0.0778		1	7.089	0.0594
10	1	1.5025	0.0714		10	1	1.5	0.0394667		10	1	1.443	0.066		10	1	1.502	0.1662		1	1.505	0.0778		1	7.08	0.059
10	1	1.5035	0.071		10	1	1.505	0.0398		10	1	1.446	0.065		10	1	1.505	0.169		1	1.509	0.0778		1	7.058	0.0586
10	1	1.5045	0.071		10	1	1.509	0.0401333		10	1	1.451	0.064		10	1	1.509	0.1718		1	1.514	0.0778		1	7.039	0.0582
10	1	1.5115	0.071		10	1	1.513	0.0404667		10	1	1.456	0.063		10	1	1.513	0.1746		1	1.5155	0.0778		1	7.017	0.0578
10	1	1.5155	0.071		10	1	1.515	0.0408		10	1	1.459	0.062		10	1	1.5155	0.1774		1	1.517	0.0779667		1	7.0065	0.0574
10	1	1.5185	0.071		10	1	1.517	0.042		10	1	1.4615	0.061		10	1	1.518	0.1738		1	1.521	0.0781333		1	6.996	0.0574
10	1	1.521	0.071		10	1	1.52	0.0432		10	1	1.464	0.0604		10	1	1.522	0.1702		1	1.527	0.0783		1	6.975	0.0574
10	1	1.5235	0.0714		10	1	1.526	0.0444		10	1	1.468	0.0598		10	1	1.526	0.1666		1	1.531	0.0784667		1	6.953	0.0574
10	1	1.5275	0.0718		10	1	1.529	0.0456		10	1	1.472	0.0592		10	1	1.531	0.163		1	1.535	0.0786333		1	6.934	0.0574
10	1	1.5315	0.0722		10	1	1.531	0.0468		10	1	1.476	0.0586		10	1	1.533	0.1594		1	1.538	0.0788		1	6.924	0.0574
10	1	1.5365	0.0726		10	1	1.533	0.04755		10	1	1.4785	0.058		10	1	1.535	0.1594		1	1.541	0.07905		1	6.914	0.0574
10	1	1.538	0.073		10	1	1.538	0.0483		10	1	1.481	0.06025		10	1	1.538	0.1594		1	1.545	0.0793		1	6.892	0.0574
10	1	1.5395	0.07325		10	1	1.542	0.04905		10	1	1.484	0.0625		10	1	1.544	0.1594		1	1.551	0.07955		1	6.873	0.0574
10	1	1.5425	0.0735		10	1	1.544	0.0498		10	1	1.488	0.06475		10	1	1.547	0.1594		1	1.553	0.0798		1	6.851	0.0574
10	1	1.5485	0.07375		10	1	1.546	0.0522		10	1	1.4905	0.067		10	1	1.549	0.1594		1	1.555	0.08		1	6.8405	0.0574
10	1	1.55	0.074		10	1	1.551	0.0546		10	1	1.493	0.0663333		10	1	1.551	0.1578		1	1.557	0.0802		1	6.83	0.0574
10	1	1.5515	0.0743333		10	1	1.555	0.057		10	1	1.497	0.0656667		10	1	1.555	0.1562		1	1.561	0.0804		1	6.809	0.0574
10	1	1.5555	0.0746667		10	1	1.559	0.0594		10	1	1.501	0.065		10	1	1.56	0.1546		1	1.565	0.0806		1	6.789	0.0574
10	1	1.5605	0.075		10	1	1.5615	0.0618		10	1	1.506	0.0643333		10	1	1.563	0.153		1	1.567	0.0808		1	6.769	0.0574
10	1	1.5645	0.0753333		10	1	1.564	0.0628		10	1	1.51	0.0636667		10	1	1.5655	0.1514		1	1.569	0.0811333		1	6.758	0.0574
10	1	1.5695	0.0756667		10	1	1.567	0.0638		10	1	1.512	0.063		10	1	1.568	0.1476		1	1.573	0.0814667		1	6.747	0.0574
10	1	1.5715	0.076		10	1	1.571	0.0648		10	1	1.514	0.0634		10	1	1.571	0.1438		1	1.578	0.0818		1	6.726	0.0574
10	1	1.5735	0.0758		10	1	1.575	0.0658		10	1	1.517	0.0638		10	1	1.575	0.14		1	1.583	0.0821333		1	6.704	0.0574
10	1	1.5775	0.0756		10	1	1.579	0.0668		10	1	1.521	0.0642		10	1	1.58	0.1362		1	1.588	0.0824667		1	6.685	0.0574
10	1	1.5815	0.0754		10	1	1.581	0.0678		10	1	1.526	0.0646		10	1	1.5825	0.1324		1	1.59	0.0828		1	6.6735	0.0574
10	1	1.5845	0.0752		10	1	1.583	0.0674		10	1	1.528	0.065		10	1	1.585	0.1356		1	1.592	0.08355		1	6.662	0.0574
10	1	1.587	0.075		10	1	1.588	0.067		10	1	1.53	0.0672		10	1	1.588	0.1388		1	1.597	0.0843		1	6.642	0.0574
10	1	1.5895	0.075		10	1	1.592	0.0666		10	1	1.534	0.0694		10	1	1.593	0.142		1	1.602	0.08505		1	6.623	0.0574
10	1	1.5935	0.075		10	1	1.595	0.0662		10	1	1.538	0.0716		10	1	1.598	0.1452		1	1.604	0.0858		1	6.601	0.0574
10	1	1.5985	0.075		10	1	1.5975	0.0658		10	1	1.543	0.0738		10	1	1.5995	0.1484		1	1.606	0.0858		1	6.591	0.0574
10	1	1.6025	0.075		10	1	1.6	0.06305		10	1	1.5455	0.076		10	1	1.601	0.1508		1	1.61	0.0858		1	6.581	0.0578
10	1	1.604	0.075		10	1	1.606	0.0603		10	1	1.548	0.0742		10	1	1.606	0.1532		1	1.615	0.0858		1	6.559	0.0582
10	1	1.6055	0.075		10	1	1.608	0.05755		10	1	1.55	0.0724		10	1	1.61	0.1556		1	1.617	0.0858		1	6.539	0.0586
10	1	1.6105	0.075		10	1	1.61	0.0548		10	1	1.556	0.0706		10	1	1.613	0.158		1	1.6195	0.0858		1	6.517	0.059
10	1	1.6145	0.075		10	1	1.612	0.0524667		10	1	1.559	0.0688		10	1	1.615	0.1604		1	1.622	0.0856333		1	6.507	0.0594
10	1	1.6195	0.075		10	1	1.617	0.0501333		10	1	1.561	0.067		10	1	1.617	0.1604		1	1.627	0.0854667		1	6.497	0.0596
10	1	1.621	0.075		10	1	1.621	0.0478		10	1	1.563	0.065		10	1	1.622	0.1604		1	1.631	0.0853		1	6.477	0.0598
10	1	1.6225	0.075		10	1	1.625	0.0454667		10	1	1.568	0.063		10	1	1.626	0.1604		1	1.636	0.0851333		1	6.455	0.06
10	1	1.6265	0.075		10	1	1.63	0.0431333		10	1	1.572	0.061		10	1	1.63	0.1604		1	1.641	0.0849667		1	6.436	0.0602
10	1	1.6315	0.075		10	1	1.6315	0.0408		10	1	1.576	0.059		10	1	1.6325	0.1604		1	1.643	0.0848		1	6.4255	0.0604
10	1	1.6345	0.075		10	1	1.633	0.044		10	1	1.5785	0.057		10	1	1.635	0.1548		1	1.645	0.085		1	6.415	0.0606
10	1	1.637	0.075		10	1	1.639	0.0472		10	1	1.581	0.0566		10	1	1.639	0.1492		1	1.649	0.0852		1	6.394	0.0608
10	1	1.6395	0.075		10	1	1.642	0.0504		10	1	1.585	0.0562		10	1	1.643	0.1436		1	1.654	0.0854		1	6.374	0.061
10	1	1.6445	0.075		10	1	1.646	0.0536		10	1	1.589	0.0558		10	1	1.648	0.138		1	1.655	0.0856		1	6.352	0.0612
10	1	1.6475	0.075		10	1	1.6485	0.0568		10	1	1.592	0.0554		10	1	1.6495	0.1324		1	1.6565	0.0858		1	6.342	0.0614
10	1	1.6525	0.075		10	1	1.651	0.0578		10	1	1.594	0.055		10	1	1.651	0.1366		1	1.658	0.08555		1	6.332	0.0612
10	1	1.654	0.075		10	1	1.655	0.0588		10	1	1.596	0.054		10	1	1.655	0.1408		1	1.663	0.0853		1	6.31	0.061
10	1	1.6555	0.0746		10	1	1.659	0.0598		10	1	1.6	0.053		10	1	1.66	0.145		1	1.667	0.08505		1	6.289	0.0608
10	1	1.6595	0.0742		10	1	1.661	0.0608		10	1	1.605	0.052		10	1	1.663	0.1492		1	1.6695	0.0848		1	6.268	0.0606
10	1	1.6645	0.0738		10	1	1.663	0.0623		10	1	1.607	0.051		10	1	1.6655	0.1534		1	1.672	0.0848		1	6.2575	0.0604
10	1	1.6685	0.0734		10	1	1.668	0.0638		10	1	1.609	0.052		10	1	1.668	0.1568		1	1.676	0.0848		1	6.247	0.0602
10	1	1.6705	0.073		10	1	1.672	0.0653		10	1	1.613	0.053		10	1	1.672	0.1602		1	1.681	0.0848		1	6.227	0.06
10	1	1.6725	0.0736		10	1	1.675	0.0668		10	1	1.619	0.054		10	1	1.676	0.1636		1	1.684	0.0848		1	6.204	0.0598
10	1	1.6775	0.0742		10	1	1.679	0.0683		10	1	1.623	0.055		10	1	1.679	0.167		1	1.69	0.0848		1	6.183	0.0596
10	1	1.6815	0.0748		10	1	1.681	0.0698		10	1	1.627	0.056		10	1	1.6815	0.1704		1	1.6915	0.0848		1	6.173	0.0594
10	1	1.6855	0.0754		10	1	1.683	0.0712		10	1	1.6285	0.057		10	1	1.684	0.17115		1	1.693	0.0842		1	6.163	0.0592
10	1	1.688	0.076		10	1	1.688	0.0726		10	1	1.63	0.0596		10	1	1.688	0.1719		1	1.698	0.0836		1	6.143	0.059
10	1	1.6905	0.076		10	1	1.692	0.074		10	1	1.634	0.0622		10	1	1.692	0.17265		1	1.705	0.083		1	6.124	0.0588
10	1	1.6945	0.076		10	1	1.697	0.0754		10	1	1.638	0.0648		10	1	1.6945	0.1734		1	1.707	0.0824		1	6.101	0.0586
10	1	1.6975	0.076		10	1	1.699	0.0768		10	1	1.642	0.0674		10	1	1.697	0.169567		1	1.709	0.0818		1	6.091	0.0584
10	1	1.7025	0.076		10	1	1.701	0.0803		10	1	1.6445	0.07		10	1	1.701	0.165733		1	1.711	0.0818		1	6.081	0.0586
10	1	1.704	0.076		10	1	1.705	0.0838		10	1	1.647	0.06975		10	1	1.705	0.1619		1	1.715	0.0818		1	6.06	0.0588
10	1	1.7055	0.0756		10	1	1.708	0.0873		10	1	1.651	0.0695		10	1	1.71	0.158067		1	1.719	0.0818		1	6.039	0.059
10	1	1.7105	0.0752		10	1	1.711	0.0908		10	1	1.655	0.06925		10	1	1.714	0.154233		1	1.721	0.0818		1	6.018	0.0592
10	1	1.7155	0.0748		10	1	1.714	0.0913		10	1	1.6575	0.069		10	1	1.7155	0.1504		1	1.723	0.0818		1	6.0075	0.0594
10	1	1.7185	0.0744		10	1	1.717	0.0918		10	1	1.66	0.0693333		10	1	1.717	0.1514		1	1.728	0.0818		1	5.997	0.0592
10	1	1.7205	0.074		10	1	1.721	0.0923		10	1	1.663	0.0696667		10	1	1.721	0.1524		1	1.731	0.0818		1	5.976	0.059
10	1	1.7225	0.0746		10	1	1.725	0.0928		10	1	1.667	0.07		10	1	1.725	0.1534		1	1.737	0.0818		1	5.956	0.0588
10	1	1.7275	0.0752		10	1	1.73	0.0933		10	1	1.672	0.0703333		10	1	1.729	0.1544		1	1.7395	0.0818		1	5.934	0.0586
10	1	1.7305	0.0758		10	1	1.732	0.0938		10	1	1.676	0.0706667		10	1	1.7315	0.1554		1	1.742	0.0818		1	5.924	0.0584
10	1	1.7345	0.0764		10	1	1.734	0.092		10	1	1.678	0.071		10	1	1.734	0.1559		1	1.745	0.0818		1	5.914	0.0582
10	1	1.737	0.077		10	1	1.738	0.0902		10	1	1.68	0.0694		10	1	1.738	0.1564		1	1.749	0.0818		1	5.893	0.058
10	1	1.7395	0.0768		10	1	1.743	0.0884		10	1	1.684	0.0678		10	1	1.743	0.1569		1	1.756	0.0818		1	5.872	0.0578
10	1	1.7435	0.0766		10	1	1.747	0.0866		10	1	1.689	0.0662		10	1	1.7455	0.1574		1	1.758	0.0818		1	5.851	0.0576
10	1	1.7475	0.0764		10	1	1.7485	0.0848		10	1	1.693	0.0646		10	1	1.748	0.157733		1	1.76	0.0818		1	5.8395	0.0574
10	1	1.7525	0.0762		10	1	1.75	0.0838		10	1	1.695	0.063		10	1	1.752	0.158067		1	1.762	0.08205		1	5.828	0.0572
10	1	1.7545	0.076		10	1	1.755	0.0828		10	1	1.697	0.062		10	1	1.754	0.1584		1	1.766	0.0823		1	5.809	0.057
10	1	1.7565	0.0766		10	1	1.759	0.0818		10	1	1.702	0.061		10	1	1.759	0.158733		1	1.77	0.08255		1	5.788	0.0568
10	1	1.7605	0.0772		10	1	1.761	0.0808		10	1	1.705	0.06		10	1	1.763	0.159067		1	1.7715	0.0828		1	5.768	0.0566
10	1	1.7655	0.0778		10	1	1.763	0.0808		10	1	1.707	0.059		10	1	1.765	0.1594		1	1.773	0.0826		1	5.758	0.0564
10	1	1.7695	0.0784		10	1	1.767	0.0808		10	1	1.709	0.059		10	1	1.767	0.159		1	1.778	0.0824		1	5.748	0.0564
10	1	1.771	0.079		10	1	1.772	0.0808		10	1	1.714	0.059		10	1	1.772	0.1586		1	1.782	0.0822		1	5.726	0.0564
10	1	1.7725	0.0792		10	1	1.774	0.0808		10	1	1.717	0.059		10	1	1.776	0.1582		1	1.786	0.082		1	5.707	0.0564
10	1	1.7775	0.0794		10	1	1.78	0.0808		10	1	1.722	0.059		10	1	1.78	0.1578		1	1.7885	0.0818		1	5.687	0.0564
10	1	1.7815	0.0796		10	1	1.7815	0.0808		10	1	1.726	0.059		10	1	1.782	0.1574		1	1.791	0.0821333		1	5.6765	0.0564
10	1	1.7855	0.0798		10	1	1.783	0.0822		10	1	1.728	0.059		10	1	1.784	0.1538		1	1.796	0.0824667		1	5.666	0.056
10	1	1.7875	0.08		10	1	1.787	0.0836		10	1	1.73	0.0586		10	1	1.789	0.1502		1	1.8	0.0828		1	5.645	0.0556
10	1	1.7895	0.0822		10	1	1.792	0.085		10	1	1.735	0.0582		10	1	1.792	0.1466		1	1.805	0.0831333		1	5.623	0.0552
10	1	1.7945	0.0844		10	1	1.796	0.0864		10	1	1.738	0.0578		10	1	1.798	0.143		1	1.809	0.0834667		1	5.603	0.0548
10	1	1.7985	0.0866		10	1	1.7985	0.0878		10	1	1.742	0.0574		10	1	1.7995	0.1394		1	1.81	0.0838		1	5.593	0.0544
10	1	1.8025	0.0888		10	1	1.801	0.0896		10	1	1.7445	0.057		10	1	1.801	0.144		1	1.811	0.08405		1	5.583	0.0544
10	1	1.804	0.091		10	1	1.805	0.0914		10	1	1.747	0.057		10	1	1.805	0.1486		1	1.817	0.0843		1	5.561	0.0544
10	1	1.8055	0.092		10	1	1.809	0.0932		10	1	1.751	0.057		10	1	1.809	0.1532		1	1.819	0.08455		1	5.541	0.0544
10	1	1.8095	0.093		10	1	1.813	0.095		10	1	1.755	0.057		10	1	1.814	0.1578		1	1.8215	0.0848		1	5.52	0.0544
10	1	1.8145	0.094		10	1	1.8145	0.0968		10	1	1.76	0.057		10	1	1.816	0.1624		1	1.824	0.0848		1	5.5095	0.0544
10	1	1.8195	0.095		10	1	1.816	0.09855		10	1	1.762	0.057		10	1	1.818	0.1638		1	1.831	0.0848		1	5.499	0.0542
10	1	1.8215	0.096		10	1	1.821	0.1003		10	1	1.764	0.0588		10	1	1.822	0.1652		1	1.834	0.0848		1	5.477	0.054
10	1	1.8235	0.0978		10	1	1.825	0.10205		10	1	1.768	0.0606		10	1	1.825	0.1666		1	1.838	0.0848		1	5.459	0.0538
10	1	1.8265	0.0996		10	1	1.827	0.1038		10	1	1.773	0.0624		10	1	1.831	0.168		1	1.8405	0.0848		1	5.437	0.0536
10	1	1.8315	0.1014		10	1	1.829	0.1038		10	1	1.777	0.0642		10	1	1.8325	0.1694		1	1.843	0.0849667		1	5.4265	0.0534
10	1	1.8365	0.1032		10	1	1.833	0.1038		10	1	1.7785	0.066		10	1	1.834	0.1684		1	1.846	0.0851333		1	5.416	0.0536
10	1	1.8385	0.105		10	1	1.837	0.1038		10	1	1.78	0.064		10	1	1.838	0.1674		1	1.851	0.0853		1	5.395	0.0538
10	1	1.8405	0.1042		10	1	1.842	0.1038		10	1	1.785	0.062		10	1	1.842	0.1664		1	1.855	0.0854667		1	5.373	0.054
10	1	1.8435	0.1034		10	1	1.846	0.1038		10	1	1.788	0.06		10	1	1.847	0.1654		1	1.858	0.0856333		1	5.353	0.0542
10	1	1.8475	0.1026		10	1	1.8475	0.1038		10	1	1.793	0.058		10	1	1.8495	0.1644		1	1.86	0.0858		1	5.342	0.0544
10	1	1.8515	0.1018		10	1	1.849	0.1038		10	1	1.795	0.056		10	1	1.852	0.1694		1	1.862	0.0853		1	5.331	0.0542
10	1	1.854	0.101		10	1	1.856	0.1038		10	1	1.797	0.056		10	1	1.855	0.1744		1	1.867	0.0848		1	5.312	0.054
10	1	1.8565	0.1014		10	1	1.86	0.1038		10	1	1.801	0.056		10	1	1.86	0.1794		1	1.871	0.0843		1	5.289	0.0538
10	1	1.8605	0.1018		10	1	1.862	0.1038		10	1	1.804	0.056		10	1	1.864	0.1844		1	1.873	0.0838		1	5.269	0.0536
10	1	1.8645	0.1022		10	1	1.8645	0.1038		10	1	1.81	0.056		10	1	1.8655	0.1894		1	1.875	0.0836		1	5.258	0.0534
10	1	1.8695	0.1026		10	1	1.867	0.10455		10	1	1.8125	0.056		10	1	1.867	0.1916		1	1.881	0.0834		1	5.247	0.0534
10	1	1.8715	0.103		10	1	1.871	0.1053		10	1	1.815	0.0586		10	1	1.871	0.1938		1	1.885	0.0832		1	5.227	0.0534
10	1	1.8735	0.1022		10	1	1.875	0.10605		10	1	1.817	0.0612		10	1	1.876	0.196		1	1.89	0.083		1	5.205	0.0534
10	1	1.8765	0.1014		10	1	1.877	0.1068		10	1	1.821	0.0638		10	1	1.88	0.1982		1	1.892	0.0828		1	5.185	0.0534
10	1	1.8825	0.1006		10	1	1.879	0.1068		10	1	1.827	0.0664		10	1	1.882	0.2004		1	1.894	0.0828		1	5.175	0.0534
10	1	1.8855	0.0998		10	1	1.884	0.1068		10	1	1.8285	0.069		10	1	1.884	0.1898		1	1.897	0.0828		1	5.165	0.0528
10	1	1.8875	0.099		10	1	1.887	0.1068		10	1	1.83	0.0652		10	1	1.889	0.1792		1	1.9	0.0828		1	5.142	0.0522
10	1	1.8895	0.0984		10	1	1.891	0.1068		10	1	1.834	0.0614		10	1	1.893	0.1686		1	1.904	0.0828		1	5.122	0.0516
10	1	1.8945	0.0978		10	1	1.896	0.1068		10	1	1.839	0.0576		10	1	1.898	0.158		1	1.908	0.0828		1	5.1	0.051
10	1	1.8975	0.0972		10	1	1.898	0.1068		10	1	1.843	0.0538		10	1	1.9	0.1474		1	1.91	0.0828		1	5.089	0.0504
10	1	1.9025	0.0966		10	1	1.9	0.1076		10	1	1.8445	0.05		10	1	1.902	0.1514		1	1.912	0.0826		1	5.078	0.0498
10	1	1.905	0.096		10	1	1.904	0.1084		10	1	1.846	0.0504		10	1	1.905	0.1554		1	1.916	0.0824		1	5.059	0.0492
10	1	1.9075	0.0948		10	1	1.909	0.1092		10	1	1.851	0.0508		10	1	1.909	0.1594		1	1.921	0.0822		1	5.037	0.0486
10	1	1.9095	0.0936		10	1	1.913	0.11		10	1	1.855	0.0512		10	1	1.914	0.1634		1	1.925	0.082		1	5.016	0.048
10	1	1.9135	0.0924		10	1	1.915	0.1108		10	1	1.859	0.0516		10	1	1.916	0.1674		1	1.928	0.0818		1	5.0055	0.0474
10	1	1.9185	0.0912		10	1	1.917	0.11105		10	1	1.8615	0.052		10	1	1.918	0.1688		1	1.931	0.0818		1	4.995	0.0474
10	1	1.9205	0.09		10	1	1.922	0.1113		10	1	1.864	0.053		10	1	1.922	0.1702		1	1.935	0.0818		1	4.973	0.0474
10	1	1.9225	0.0902		10	1	1.926	0.11155		10	1	1.868	0.054		10	1	1.926	0.1716		1	1.937	0.0818		1	4.951	0.0474
10	1	1.9275	0.0904		10	1	1.9275	0.1118		10	1	1.872	0.055		10	1	1.93	0.173		1	1.939	0.0818		1	4.93	0.0474
10	1	1.9325	0.0906		10	1	1.929	0.1118		10	1	1.8745	0.056		10	1	1.9315	0.1744		1	1.941	0.0818		1	4.9205	0.0474
10	1	1.9355	0.0908		10	1	1.933	0.1118		10	1	1.877	0.0556667		10	1	1.933	0.1748		1	1.945	0.0818		1	4.911	0.0472
10	1	1.9375	0.091		10	1	1.937	0.1118		10	1	1.881	0.0553333		10	1	1.938	0.1752		1	1.949	0.0818		1	4.888	0.047
10	1	1.9395	0.0918		10	1	1.942	0.1118		10	1	1.884	0.055		10	1	1.942	0.1756		1	1.954	0.0818		1	4.868	0.0468
10	1	1.9445	0.0926		10	1	1.947	0.1118		10	1	1.888	0.0546667		10	1	1.947	0.176		1	1.958	0.0818		1	4.849	0.0466
10	1	1.9485	0.0934		10	1	1.9485	0.1118		10	1	1.892	0.0543333		10	1	1.9495	0.1764		1	1.959	0.0818		1	4.8385	0.0464
10	1	1.9515	0.0942		10	1	1.95	0.1118		10	1	1.8945	0.054		10	1	1.952	0.17165		1	1.96	0.0816		1	4.828	0.0458
10	1	1.954	0.095		10	1	1.955	0.1118		10	1	1.897	0.0574		10	1	1.955	0.1669		1	1.965	0.0814		1	4.807	0.0452
10	1	1.9565	0.0932		10	1	1.96	0.1118		10	1	1.901	0.0608		10	1	1.959	0.16215		1	1.97	0.0812		1	4.786	0.0446
10	1	1.9605	0.0914		10	1	1.962	0.1118		10	1	1.905	0.0642		10	1	1.9615	0.1574		1	1.974	0.081		1	4.765	0.044
10	1	1.9635	0.0896		10	1	1.964	0.1118		10	1	1.909	0.0676		10	1	1.964	0.160067		1	1.976	0.0808		1	4.7545	0.0434
10	1	1.9685	0.0878		10	1	1.966	0.11205		10	1	1.912	0.071		10	1	1.968	0.162733		1	1.978	0.0808		1	4.744	0.043
10	1	1.971	0.086		10	1	1.971	0.1123		10	1	1.915	0.0705		10	1	1.971	0.1654		1	1.984	0.0808		1	4.722	0.0426
10	1	1.9735	0.0852		10	1	1.975	0.11255		10	1	1.917	0.07		10	1	1.975	0.168067		1	1.988	0.0808		1	4.703	0.0422
10	1	1.9775	0.0844		10	1	1.9775	0.1128		10	1	1.923	0.0695		10	1	1.98	0.170733		1	1.9905	0.0808		1	4.68	0.0418
10	1	1.9815	0.0836		10	1	1.98	0.1133		10	1	1.9245	0.069		10	1	1.982	0.1734		1	1.993	0.0802		1	4.6695	0.0414
10	1	1.9865	0.0828		10	1	1.984	0.1138		10	1	1.926	0.0671667		10	1	1.984	0.1728		1	1.997	0.0796		1	4.659	0.0416
10	1	1.988	0.082		10	1	1.988	0.1143		10	1	1.93	0.0653333		10	1	1.989	0.1722		1	2.001	0.079		1	4.64	0.0418
10	1	1.9895	0.0806		10	1	1.992	0.1148		10	1	1.934	0.0635		10	1	1.993	0.1716		1	2.005	0.0784		1	4.619	0.042
10	1	1.9955	0.0792		10	1	1.997	0.1153		10	1	1.939	0.0616667		10	1	1.997	0.171		1	2.0065	0.0778		1	4.598	0.0422
10	1	1.9975	0.0778		10	1	1.999	0.1158		10	1	1.942	0.0598333		10	1	1.9995	0.1704		1	2.008	0.0779667		1	4.5875	0.0424
10	1	2.0025	0.0764		10	1	2.001	0.1164		10	1	1.9445	0.058		10	1	2.002	0.1684		1	2.011	0.0781333		1	4.577	0.0424
10	1	2.0045	0.075		10	1	2.004	0.117		10	1	1.947	0.0582		10	1	2.006	0.1664		1	2.015	0.0783		1	4.558	0.0424
10	1	2.0065	0.075		10	1	2.009	0.1176		10	1	1.952	0.0584		10	1	2.01	0.1644		1	2.018	0.0784667		1	4.536	0.0424
10	1	2.0115	0.075		10	1	2.013	0.1182		10	1	1.956	0.0586		10	1	2.015	0.1624		1	2.022	0.0786333		1	4.516	0.0424
10	1	2.0145	0.075		10	1	2.015	0.1188		10	1	1.959	0.0588		10	1	2.016	0.1604		1	2.024	0.0788		1	4.506	0.0424
10	1	2.0175	0.075		10	1	2.017	0.11855		10	1	1.961	0.059		10	1	2.017	0.1652		1	2.026	0.0788		1	4.496	0.0434
10	1	2.0205	0.075		10	1	2.021	0.1183		10	1	1.963	0.06475		10	1	2.022	0.17		1	2.031	0.0788		1	4.474	0.0444
10	1	2.0235	0.0762		10	1	2.026	0.11805		10	1	1.968	0.0705		10	1	2.026	0.1748		1	2.036	0.0788		1	4.452	0.0454
10	1	2.0265	0.0774		10	1	2.028	0.1178		10	1	1.972	0.07625		10	1	2.03	0.1796		1	2.0385	0.0788		1	4.432	0.0464
10	1	2.0315	0.0786		10	1	2.03	0.1183		10	1	1.974	0.082		10	1	2.032	0.1844		1	2.041	0.079		1	4.422	0.0474
10	1	2.0355	0.0798		10	1	2.035	0.1188		10	1	1.976	0.0825		10	1	2.034	0.184		1	2.046	0.0792		1	4.412	0.0488
10	1	2.0375	0.081		10	1	2.037	0.1193		10	1	1.98	0.083		10	1	2.039	0.1836		1	2.049	0.0794		1	4.391	0.0502
10	1	2.0395	0.0848		10	1	2.041	0.1198		10	1	1.984	0.0835		10	1	2.043	0.1832		1	2.054	0.0796		1	4.37	0.0516
10	1	2.0435	0.0886		10	1	2.046	0.1203		10	1	1.989	0.084		10	1	2.046	0.1828		1	2.0565	0.0798		1	4.35	0.053
10	1	2.0485	0.0924		10	1	2.048	0.1208		10	1	1.992	0.0845		10	1	2.049	0.1824		1	2.059	0.0798		1	4.339	0.0544
10	1	2.0525	0.0962		10	1	2.05	0.121		10	1	1.994	0.085		10	1	2.052	0.1832		1	2.062	0.0798		1	4.328	0.0538
10	1	2.0545	0.1		10	1	2.055	0.1212		10	1	1.996	0.0814		10	1	2.055	0.184		1	2.065	0.0798		1	4.308	0.0532
10	1	2.0565	0.1022		10	1	2.059	0.1214		10	1	2.001	0.0778		10	1	2.059	0.1848		1	2.071	0.0798		1	4.286	0.0526
10	1	2.0595	0.1044		10	1	2.063	0.1216		10	1	2.005	0.0742		10	1	2.064	0.1856		1	2.074	0.0798		1	4.264	0.052
10	1	2.0635	0.1066		10	1	2.065	0.1218		10	1	2.009	0.0706		10	1	2.066	0.1864		1	2.076	0.0798		1	4.254	0.0514
10	1	2.0685	0.1088		10	1	2.067	0.1214		10	1	2.0115	0.067		10	1	2.068	0.1878		1	2.078	0.0798		1	4.244	0.0512
10	1	2.0705	0.111		10	1	2.07	0.121		10	1	2.014	0.0678		10	1	2.072	0.1892		1	2.082	0.0798		1	4.223	0.051
10	1	2.0725	0.1092		10	1	2.075	0.1206		10	1	2.018	0.0686		10	1	2.076	0.1906		1	2.087	0.0798		1	4.201	0.0508
10	1	2.0765	0.1074		10	1	2.079	0.1202		10	1	2.022	0.0694		10	1	2.081	0.192		1	2.0885	0.0798		1	4.182	0.0506
10	1	2.0815	0.1056		10	1	2.0815	0.1198		10	1	2.025	0.0702		10	1	2.083	0.1934		1	2.09	0.0798		1	4.171	0.0504
10	1	2.0865	0.1038		10	1	2.084	0.1198		10	1	2.028	0.071		10	1	2.085	0.1892		1	2.096	0.0798		1	4.16	0.0502
10	1	2.088	0.102		10	1	2.088	0.1198		10	1	2.031	0.0728		10	1	2.09	0.185		1	2.098	0.0798		1	4.14	0.05
10	1	2.0895	0.0968		10	1	2.091	0.1198		10	1	2.034	0.0746		10	1	2.093	0.1808		1	2.102	0.0798		1	4.118	0.0498
10	1	2.0945	0.0916		10	1	2.097	0.1198		10	1	2.039	0.0764		10	1	2.096	0.1766		1	2.104	0.0798		1	4.098	0.0496
10	1	2.0975	0.0864		10	1	2.099	0.1198		10	1	2.043	0.0782		10	1	2.0985	0.1724		1	2.106	0.0799667		1	4.0865	0.0494
10	1	2.1015	0.0812		10	1	2.101	0.1198		10	1	2.045	0.08		10	1	2.101	0.1668		1	2.111	0.0801333		1	4.075	0.0494
10	1	2.104	0.076		10	1	2.105	0.1198		10	1	2.047	0.078		10	1	2.105	0.1612		1	2.114	0.0803		1	4.056	0.0494
10	1	2.1065	0.0768		10	1	2.108	0.1198		10	1	2.051	0.076		10	1	2.11	0.1556		1	2.119	0.0804667		1	4.036	0.0494
10	1	2.1105	0.0776		10	1	2.114	0.1198		10	1	2.056	0.074		10	1	2.114	0.15		1	2.123	0.0806333		1	4.014	0.0494
10	1	2.1145	0.0784		10	1	2.1155	0.1198		10	1	2.06	0.072		10	1	2.116	0.1444		1	2.1245	0.0808		1	4.0045	0.0494
10	1	2.1185	0.0792		10	1	2.117	0.12		10	1	2.062	0.07		10	1	2.118	0.145		1	2.126	0.0806		1	3.995	0.0484
10	1	2.121	0.08		10	1	2.121	0.1202		10	1	2.064	0.0684		10	1	2.121	0.1456		1	2.132	0.0804		1	3.972	0.0474
10	1	2.1235	0.079		10	1	2.126	0.1204		10	1	2.069	0.0668		10	1	2.125	0.1462		1	2.139	0.0802		1	3.953	0.0464
10	1	2.1275	0.078		10	1	2.13	0.1206		10	1	2.072	0.0652		10	1	2.13	0.1468		1	2.144	0.08		1	3.932	0.0454
10	1	2.1325	0.077		10	1	2.132	0.1208		10	1	2.076	0.0636		10	1	2.132	0.1474		1	2.146	0.0798		1	3.921	0.0444
10	1	2.1365	0.076		10	1	2.134	0.1203		10	1	2.078	0.062		10	1	2.134	0.1482		1	2.148	0.08005		1	3.91	0.0442
10	1	2.138	0.075		10	1	2.138	0.1198		10	1	2.08	0.0616		10	1	2.138	0.149		1	2.152	0.0803		1	3.891	0.044
10	1	2.1395	0.074		10	1	2.141	0.1193		10	1	2.084	0.0612		10	1	2.143	0.1498		1	2.156	0.08055		1	3.869	0.0438
10	1	2.1435	0.073		10	1	2.144	0.1188		10	1	2.089	0.0608		10	1	2.147	0.1506		1	2.1565	0.0808		1	3.849	0.0436
10	1	2.1485	0.072		10	1	2.147	0.1183		10	1	2.093	0.0604		10	1	2.149	0.1514		1	2.157	0.0809667		1	3.8385	0.0434
10	1	2.1515	0.071		10	1	2.15	0.1178		10	1	2.095	0.06		10	1	2.151	0.1556		1	2.157	0.0811333		1	3.828	0.04
10	1	2.154	0.07		10	1	2.154	0.1173		10	1	2.097	0.0606		10	1	2.156	0.1598		1	2.157	0.0813		1	3.806	0.0366
10	1	2.1565	0.0708		10	1	2.158	0.1168		10	1	2.1	0.0612		10	1	2.159	0.164		1	2.157	0.0814667		1	3.786	0.0332
10	1	2.1615	0.0716		10	1	2.163	0.1163		10	1	2.105	0.0618		10	1	2.163	0.1682		1	2.157	0.0816333		1	3.764	0.0298
10	1	2.1655	0.0724		10	1	2.165	0.1158		10	1	2.109	0.0624		10	1	2.1655	0.1724		1	2.157	0.0818		1	3.754	0.0264
10	1	2.1695	0.0732		10	1	2.167	0.1152		10	1	2.111	0.063		10	1	2.168	0.1646		1	2.157	0.082		1	3.744	0.0212
10	1	2.171	0.074		10	1	2.172	0.1146		10	1	2.113	0.0652		10	1	2.171	0.1568		1	2.157	0.0822		1	3.723	0.016
10	1	2.1725	0.0742		10	1	2.176	0.114		10	1	2.118	0.0674		10	1	2.176	0.149		1	2.157	0.0824		1	3.701	0.0108
10	1	2.1765	0.0744		10	1	2.18	0.1134		10	1	2.122	0.0696		10	1	2.18	0.1412		1	2.156	0.0826		1	3.681	0.0056
10	1	2.1805	0.0746		10	1	2.1815	0.1128		10	1	2.126	0.0718		10	1	2.182	0.1334		1	2.156	0.0828		1	3.67	0.0004
10	1	2.1865	0.0748		10	1	2.183	0.1133		10	1	2.1285	0.074		10	1	2.184	0.1368		1	2.156	0.08205		1	3.659	0.0004
10	1	2.1885	0.075		10	1	2.188	0.1138		10	1	2.131	0.07		10	1	2.189	0.1402		1	2.156	0.0813		1	3.64	0.0004
10	1	2.1905	0.0736		10	1	2.191	0.1143		10	1	2.135	0.066		10	1	2.192	0.1436		1	2.154	0.08055		1	3.618	0.0004
10	1	2.1945	0.0722		10	1	2.1935	0.1148		10	1	2.138	0.062		10	1	2.198	0.147		1	2.154	0.0798		1	3.598	0.0004
10	1	2.1985	0.0708		10	1	2.196	0.1148		10	1	2.14	0.058		10	1	2.1995	0.1504		1	2.154	0.0796333		1	3.587	0.0004
10	1	2.2025	0.0694		10	1	2.201	0.1148		10	1	2.142	0.0568333		10	1	2.201	0.1554		1	2.154	0.0794667		1	3.576	-3.72529e-10
10	1	2.204	0.068		10	1	2.204	0.1148		10	1	2.146	0.0556667		10	1	2.206	0.1604		1	2.153	0.0793		1	3.554	-0.0004
10	1	2.2055	0.0688		10	1	2.209	0.1148		10	1	2.15	0.0545		10	1	2.209	0.1654		1	2.152	0.0791333		1	3.535	-0.000800001
10	1	2.2105	0.0696		10	1	2.214	0.1148		10	1	2.155	0.0533333		10	1	2.214	0.1704		1	2.151	0.0789667		1	3.514	-0.0012
10	1	2.2145	0.0704		10	1	2.215	0.1148		10	1	2.159	0.0521667		10	1	2.216	0.1754		1	2.1495	0.0788		1	3.504	-0.0016
10	1	2.2185	0.0712		10	1	2.216	0.1144		10	1	2.1615	0.051		10	1	2.218	0.1802		1	2.148	0.0786		1	3.494	-0.0016
10	1	2.221	0.072		10	1	2.222	0.114		10	1	2.164	0.0546		10	1	2.222	0.185		1	2.144	0.0784		1	3.473	-0.0016
10	1	2.2235	0.0734		10	1	2.225	0.1136		10	1	2.168	0.0582		10	1	2.225	0.1898		1	2.142	0.0782		1	3.452	-0.0016
10	1	2.2275	0.0748		10	1	2.229	0.1132		10	1	2.171	0.0618		10	1	2.231	0.1946		1	2.14	0.078		1	3.431	-0.0016
10	1	2.2315	0.0762		10	1	2.231	0.1128		10	1	2.177	0.0654		10	1	2.2325	0.1994		1	2.1395	0.0778		1	3.421	-0.0016
10	1	2.2365	0.0776		10	1	2.233	0.11305		10	1	2.1785	0.069		10	1	2.234	0.2048		1	2.139	0.0773		1	3.411	-0.0016
10	1	2.2385	0.079		10	1	2.238	0.1133		10	1	2.18	0.0735		10	1	2.238	0.2102		1	2.137	0.0768		1	3.389	-0.0016
10	1	2.2405	0.0806		10	1	2.242	0.11355		10	1	2.184	0.078		10	1	2.243	0.2156		1	2.133	0.0763		1	3.369	-0.0016
10	1	2.2435	0.0822		10	1	2.244	0.1138		10	1	2.189	0.0825		10	1	2.247	0.221		1	2.131	0.0758		1	3.347	-0.0016
10	1	2.2475	0.0838		10	1	2.246	0.1153		10	1	2.191	0.087		10	1	2.249	0.2264		1	2.129	0.0756		1	3.337	-0.0016
10	1	2.2515	0.0854		10	1	2.251	0.1168		10	1	2.193	0.0855		10	1	2.251	0.231		1	2.125	0.0754		1	3.327	-0.0016
10	1	2.254	0.087		10	1	2.255	0.1183		10	1	2.197	0.084		10	1	2.256	0.2356		1	2.119	0.0752		1	3.307	-0.0016
10	1	2.2565	0.0872		10	1	2.258	0.1198		10	1	2.201	0.0825		10	1	2.26	0.2402		1	2.115	0.075		1	3.287	-0.0016
10	1	2.2605	0.0874		10	1	2.263	0.1213		10	1	2.206	0.081		10	1	2.264	0.2448		1	2.1135	0.0748		1	3.265	-0.0016
10	1	2.2645	0.0876		10	1	2.265	0.1228		10	1	2.21	0.0795		10	1	2.2655	0.2494		1	2.112	0.0748		1	3.255	-0.0016
10	1	2.2685	0.0878		10	1	2.267	0.1238		10	1	2.2115	0.078		10	1	2.267	0.2504		1	2.107	0.0748		1	3.245	-0.0016
10	1	2.271	0.088		10	1	2.271	0.1248		10	1	2.213	0.0752		10	1	2.272	0.2514		1	2.104	0.0748		1	3.224	-0.0016
10	1	2.2735	0.0876		10	1	2.276	0.1258		10	1	2.218	0.0724		10	1	2.276	0.2524		1	2.1	0.0748		1	3.204	-0.0016
10	1	2.2775	0.0872		10	1	2.28	0.1268		10	1	2.222	0.0696		10	1	2.28	0.2534		1	2.096	0.0748		1	3.182	-0.0016
10	1	2.2805	0.0868		10	1	2.282	0.1278		10	1	2.226	0.0668		10	1	2.282	0.2544		1	2.094	0.0748		1	3.1715	-0.0016
10	1	2.2855	0.0864		10	1	2.284	0.1264		10	1	2.2285	0.064		10	1	2.284	0.2338		1	2.092	0.0748		1	3.161	-0.0018
10	1	2.2875	0.086		10	1	2.288	0.125		10	1	2.231	0.063		10	1	2.288	0.2132		1	2.09	0.0748		1	3.14	-0.002
10	1	2.2895	0.086		10	1	2.291	0.1236		10	1	2.234	0.062		10	1	2.293	0.1926		1	2.087	0.0748		1	3.12	-0.0022
10	1	2.2935	0.086		10	1	2.295	0.1222		10	1	2.239	0.061		10	1	2.297	0.172		1	2.085	0.0748		1	3.1	-0.0024
10	1	2.2975	0.086		10	1	2.2975	0.1208		10	1	2.243	0.06		10	1	2.2985	0.1514		1	2.083	0.0732		1	3.09	-0.0026
10	1	2.3025	0.086		10	1	2.3	0.1186		10	1	2.2445	0.059		10	1	2.3	0.1472		1	2.079	0.0716		1	3.08	-0.0026
10	1	2.3045	0.086		10	1	2.305	0.1164		10	1	2.246	0.0602		10	1	2.306	0.143		1	2.076	0.07		1	3.058	-0.0026
10	1	2.3065	0.085		10	1	2.309	0.1142		10	1	2.25	0.0614		10	1	2.309	0.1388		1	2.073	0.0684		1	3.038	-0.0026
10	1	2.3115	0.084		10	1	2.314	0.112		10	1	2.255	0.0626		10	1	2.313	0.1346		1	2.0705	0.0668		1	3.017	-0.0026
10	1	2.3155	0.083		10	1	2.3155	0.1098		10	1	2.259	0.0638		10	1	2.3155	0.1304		1	2.068	0.0663		1	3.0065	-0.0026
10	1	2.3185	0.082		10	1	2.317	0.1094		10	1	2.261	0.065		10	1	2.318	0.135		1	2.064	0.0658		1	2.996	-0.0028
10	1	2.3205	0.081		10	1	2.321	0.109		10	1	2.263	0.0656		10	1	2.322	0.1396		1	2.06	0.0653		1	2.975	-0.003
10	1	2.3225	0.0822		10	1	2.326	0.1086		10	1	2.268	0.0662		10	1	2.326	0.1442		1	2.057	0.0648		1	2.954	-0.0032
10	1	2.3275	0.0834		10	1	2.329	0.1082		10	1	2.272	0.0668		10	1	2.331	0.1488		1	2.052	0.0643		1	2.933	-0.0034
10	1	2.3305	0.0846		10	1	2.331	0.1078		10	1	2.276	0.0674		10	1	2.332	0.1534		1	2.0505	0.0638		1	2.9225	-0.0036
10	1	2.3355	0.0858		10	1	2.333	0.1088		10	1	2.2775	0.068		10	1	2.333	0.1586		1	2.049	0.0638		1	2.912	-0.0036
10	1	2.3375	0.087		10	1	2.338	0.1098		10	1	2.279	0.068		10	1	2.339	0.1638		1	2.043	0.0638		1	2.892	-0.0036
10	1	2.3395	0.0866		10	1	2.342	0.1108		10	1	2.285	0.068		10	1	2.342	0.169		1	2.039	0.0638		1	2.872	-0.0036
10	1	2.3445	0.0862		10	1	2.346	0.1118		10	1	2.288	0.068		10	1	2.347	0.1742		1	2.0375	0.0638		1	2.85	-0.0036
10	1	2.3485	0.0858		10	1	2.348	0.1128		10	1	2.293	0.068		10	1	2.349	0.1794		1	2.036	0.0638		1	2.8395	-0.0036
10	1	2.3515	0.0854		10	1	2.35	0.112		10	1	2.2945	0.068		10	1	2.351	0.1844		1	2.032	0.0638		1	2.829	-0.0036
10	1	2.3535	0.085		10	1	2.355	0.1112		10	1	2.296	0.0662		10	1	2.355	0.1894		1	2.026	0.0638		1	2.808	-0.0036
10	1	2.3555	0.088		10	1	2.359	0.1104		10	1	2.301	0.0644		10	1	2.359	0.1944		1	2.022	0.0638		1	2.787	-0.0036
10	1	2.3595	0.091		10	1	2.364	0.1096		10	1	2.305	0.0626		10	1	2.363	0.1994		1	2.0195	0.0638		1	2.766	-0.0036
10	1	2.3645	0.094		10	1	2.366	0.1088		10	1	2.31	0.0608		10	1	2.3655	0.2044		1	2.017	0.0636333		1	2.7555	-0.0036
10	1	2.3685	0.097		10	1	2.368	0.1078		10	1	2.312	0.059		10	1	2.368	0.2092		1	2.013	0.0634667		1	2.745	-0.0036
10	1	2.371	0.1		10	1	2.371	0.1068		10	1	2.314	0.0594		10	1	2.373	0.214		1	2.01	0.0633		1	2.725	-0.0036
10	1	2.3735	0.1012		10	1	2.376	0.1058		10	1	2.318	0.0598		10	1	2.377	0.2188		1	2.005	0.0631333		1	2.702	-0.0036
10	1	2.3775	0.1024		10	1	2.38	0.1048		10	1	2.323	0.0602		10	1	2.38	0.2236		1	2.001	0.0629667		1	2.683	-0.0036
10	1	2.3815	0.1036		10	1	2.382	0.1038		10	1	2.326	0.0606		10	1	2.382	0.2284		1	1.9995	0.0628		1	2.673	-0.0036
10	1	2.3865	0.1048		10	1	2.384	0.1024		10	1	2.328	0.061		10	1	2.384	0.2282		1	1.998	0.0628		1	2.663	-0.0038
10	1	2.3885	0.106		10	1	2.388	0.101		10	1	2.33	0.0624		10	1	2.388	0.228		1	1.993	0.0628		1	2.641	-0.004
10	1	2.3905	0.1052		10	1	2.392	0.0996		10	1	2.334	0.0638		10	1	2.393	0.2278		1	1.991	0.0628		1	2.621	-0.0042
10	1	2.3935	0.1044		10	1	2.395	0.0982		10	1	2.338	0.0652		10	1	2.397	0.2276		1	1.987	0.0628		1	2.599	-0.0044
10	1	2.3975	0.1036		10	1	2.398	0.0968		10	1	2.343	0.0666		10	1	2.399	0.2274		1	1.9855	0.0628		1	2.5885	-0.0046
10	1	2.4015	0.1028		10	1	2.401	0.0938		10	1	2.345	0.068		10	1	2.401	0.21		1	1.984	0.0628		1	2.578	-0.0046
10	1	2.404	0.102		10	1	2.404	0.0908		10	1	2.347	0.06925		10	1	2.406	0.1926		1	1.978	0.0628		1	2.558	-0.0046
10	1	2.4065	0.0986		10	1	2.408	0.0878		10	1	2.351	0.0705		10	1	2.41	0.1752		1	1.974	0.0628		1	2.536	-0.0046
10	1	2.4105	0.0952		10	1	2.4105	0.0848		10	1	2.356	0.07175		10	1	2.413	0.1578		1	1.9715	0.0628		1	2.517	-0.0046
10	1	2.4155	0.0918		10	1	2.413	0.0843		10	1	2.3575	0.073		10	1	2.415	0.1404		1	1.969	0.0628		1	2.5055	-0.0046
10	1	2.4175	0.0884		10	1	2.417	0.0838		10	1	2.359	0.0735		10	1	2.417	0.1434		1	1.965	0.0628		1	2.494	-0.0048
10	1	2.4205	0.085		10	1	2.421	0.0833		10	1	2.363	0.074		10	1	2.422	0.1464		1	1.961	0.0628		1	2.474	-0.005
10	1	2.4235	0.0844		10	1	2.425	0.0828		10	1	2.368	0.0745		10	1	2.426	0.1494		1	1.958	0.0628		1	2.452	-0.0052
10	1	2.4285	0.0838		10	1	2.43	0.0823		10	1	2.372	0.075		10	1	2.43	0.1524		1	1.952	0.0628		1	2.432	-0.0054
10	1	2.4305	0.0832		10	1	2.432	0.0818		10	1	2.376	0.0755		10	1	2.4325	0.1554		1	1.951	0.0628		1	2.4215	-0.0056
10	1	2.4355	0.0826		10	1	2.434	0.081		10	1	2.378	0.076		10	1	2.435	0.1608		1	1.95	0.0628		1	2.411	-0.0056
10	1	2.438	0.082		10	1	2.437	0.0802		10	1	2.38	0.0748		10	1	2.439	0.1662		1	1.945	0.0628		1	2.39	-0.0056
10	1	2.4405	0.0844		10	1	2.442	0.0794		10	1	2.385	0.0736		10	1	2.443	0.1716		1	1.94	0.0628		1	2.37	-0.0056
10	1	2.4445	0.0868		10	1	2.446	0.0786		10	1	2.389	0.0724		10	1	2.446	0.177		1	1.937	0.0628		1	2.348	-0.0056
10	1	2.4475	0.0892		10	1	2.448	0.0778		10	1	2.392	0.0712		10	1	2.449	0.1824		1	1.935	0.0628		1	2.338	-0.0056
10	1	2.4525	0.0916		10	1	2.45	0.07705		10	1	2.394	0.07		10	1	2.452	0.188		1	1.933	0.0623		1	2.328	-0.0056
10	1	2.4545	0.094		10	1	2.455	0.0763		10	1	2.396	0.0695		10	1	2.455	0.1936		1	1.93	0.0618		1	2.306	-0.0056
10	1	2.4565	0.0926		10	1	2.459	0.07555		10	1	2.4	0.069		10	1	2.459	0.1992		1	1.926	0.0613		1	2.284	-0.0056
10	1	2.4595	0.0912		10	1	2.461	0.0748		10	1	2.405	0.0685		10	1	2.464	0.2048		1	1.9245	0.0608		1	2.265	-0.0056
10	1	2.4645	0.0898		10	1	2.463	0.0738		10	1	2.407	0.068		10	1	2.466	0.2104		1	1.923	0.0606333		1	2.2545	-0.0056
10	1	2.4685	0.0884		10	1	2.468	0.0728		10	1	2.409	0.0673333		10	1	2.468	0.2156		1	1.918	0.0604667		1	2.244	-0.0058
10	1	2.4705	0.087		10	1	2.472	0.0718		10	1	2.413	0.0666667		10	1	2.472	0.2208		1	1.914	0.0603		1	2.224	-0.006
10	1	2.4725	0.0858		10	1	2.476	0.0708		10	1	2.418	0.066		10	1	2.476	0.226		1	1.909	0.0601333		1	2.202	-0.0062
10	1	2.4775	0.0846		10	1	2.479	0.0698		10	1	2.422	0.0653333		10	1	2.481	0.2312		1	1.904	0.0599667		1	2.182	-0.0064
10	1	2.4815	0.0834		10	1	2.481	0.0688		10	1	2.427	0.0646667		10	1	2.483	0.2364		1	1.9015	0.0598		1	2.1715	-0.0066
10	1	2.4855	0.0822		10	1	2.483	0.0668		10	1	2.429	0.064		10	1	2.485	0.2408		1	1.899	0.0596		1	2.161	-0.0068
10	1	2.488	0.081		10	1	2.487	0.0648		10	1	2.431	0.0638		10	1	2.488	0.2452		1	1.894	0.0594		1	2.14	-0.007
10	1	2.4905	0.0826		10	1	2.492	0.0628		10	1	2.434	0.0636		10	1	2.492	0.2496		1	1.89	0.0592		1	2.119	-0.0072
10	1	2.4945	0.0842		10	1	2.496	0.0608		10	1	2.438	0.0634		10	1	2.497	0.254		1	1.888	0.059		1	2.1	-0.0074
10	1	2.4975	0.0858		10	1	2.498	0.0588		10	1	2.442	0.0632		10	1	2.499	0.2584		1	1.8865	0.0588		1	2.0895	-0.0076
10	1	2.5035	0.0874		10	1	2.5	0.05805		10	1	2.4445	0.063		10	1	2.501	0.263		1	1.885	0.05855		1	2.079	-0.0076
10	1	2.5045	0.089		10	1	2.505	0.0573		10	1	2.447	0.065		10	1	2.505	0.2676		1	1.881	0.0583		1	2.06	-0.0076
10	1	2.5055	0.0894		10	1	2.51	0.05655		10	1	2.451	0.067		10	1	2.51	0.2722		1	1.878	0.05805		1	2.037	-0.0076
10	1	2.5105	0.0898		10	1	2.511	0.0558		10	1	2.455	0.069		10	1	2.514	0.2768		1	1.876	0.0578		1	2.017	-0.0076
10	1	2.5155	0.0902		10	1	2.512	0.0549667		10	1	2.46	0.071		10	1	2.516	0.2814		1	1.874	0.0582		1	2.0065	-0.0076
10	1	2.5195	0.0906		10	1	2.517	0.0541333		10	1	2.461	0.073		10	1	2.518	0.2682		1	1.866	0.0586		1	1.996	-0.0076
10	1	2.521	0.091		10	1	2.521	0.0533		10	1	2.462	0.0724		10	1	2.521	0.255		1	1.862	0.059		1	1.976	-0.0076
10	1	2.5225	0.0908		10	1	2.525	0.0524667		10	1	2.464	0.0718		10	1	2.525	0.2418		1	1.858	0.0594		1	1.954	-0.0076
10	1	2.5275	0.0906		10	1	2.529	0.0516333		10	1	2.466	0.0712		10	1	2.53	0.2286		1	1.8555	0.0598		1	1.933	-0.0076
10	1	2.5315	0.0904		10	1	2.5315	0.0508		10	1	2.467	0.0706		10	1	2.532	0.2154		1	1.853	0.0598		1	1.9235	-0.0076
10	1	2.5345	0.0902		10	1	2.534	0.0472		10	1	2.467	0.07		10	1	2.534	0.2056		1	1.85	0.0598		1	1.914	-0.0078
10	1	2.537	0.09		10	1	2.538	0.0436		10	1	2.467	0.06875		10	1	2.539	0.1958		1	1.844	0.0598		1	1.892	-0.008
10	1	2.5395	0.0912		10	1	2.542	0.04		10	1	2.467	0.0675		10	1	2.543	0.186		1	1.841	0.0598		1	1.872	-0.0082
10	1	2.5445	0.0924		10	1	2.545	0.0364		10	1	2.467	0.06625		10	1	2.547	0.1762		1	1.837	0.0598		1	1.85	-0.0084
10	1	2.5475	0.0936		10	1	2.547	0.0328		10	1	2.467	0.065		10	1	2.549	0.1664		1	1.8355	0.0598		1	1.8395	-0.0086
10	1	2.5525	0.0948		10	1	2.549	0.0324		10	1	2.467	0.06525		10	1	2.551	0.1726		1	1.834	0.06005		1	1.829	-0.0086
10	1	2.5545	0.096		10	1	2.554	0.032		10	1	2.466	0.0655		10	1	2.556	0.1788		1	1.832	0.0603		1	1.81	-0.0086
10	1	2.5565	0.0978		10	1	2.558	0.0316		10	1	2.465	0.06575		10	1	2.561	0.185		1	1.827	0.06055		1	1.787	-0.0086
10	1	2.5605	0.0996		10	1	2.563	0.0312		10	1	2.463	0.066		10	1	2.563	0.1912		1	1.8245	0.0608		1	1.766	-0.0086
10	1	2.5655	0.1014		10	1	2.5655	0.0308		10	1	2.461	0.064		10	1	2.5655	0.1974		1	1.822	0.0612		1	1.7545	-0.0086
10	1	2.5695	0.1032		10	1	2.568	0.027		10	1	2.457	0.062		10	1	2.568	0.2024		1	1.817	0.0616		1	1.743	-0.0088
10	1	2.571	0.105		10	1	2.571	0.0232		10	1	2.452	0.06		10	1	2.572	0.2074		1	1.811	0.062		1	1.722	-0.009
10	1	2.5725	0.1044		10	1	2.575	0.0194		10	1	2.447	0.058		10	1	2.576	0.2124		1	1.808	0.0624		1	1.7	-0.0092
10	1	2.5765	0.1038		10	1	2.58	0.0156		10	1	2.442	0.056		10	1	2.58	0.2174		1	1.8045	0.0628		1	1.68	-0.0094
10	1	2.5815	0.1032		10	1	2.5815	0.0118		10	1	2.44	0.054		10	1	2.5825	0.2224		1	1.801	0.0629667		1	1.67	-0.0096
10	1	2.5855	0.1026		10	1	2.583	0.0108		10	1	2.438	0.0518		10	1	2.585	0.2278		1	1.798	0.0631333		1	1.66	-0.0094
10	1	2.588	0.102		10	1	2.587	0.0098		10	1	2.433	0.0496		10	1	2.589	0.2332		1	1.795	0.0633		1	1.639	-0.0092
10	1	2.5905	0.1012		10	1	2.592	0.0088		10	1	2.429	0.0474		10	1	2.593	0.2386		1	1.79	0.0634667		1	1.619	-0.009
10	1	2.5935	0.1004		10	1	2.597	0.0078		10	1	2.425	0.0452		10	1	2.596	0.244		1	1.786	0.0636333		1	1.597	-0.0088
10	1	2.5975	0.0996		10	1	2.5985	0.0068		10	1	2.4225	0.043		10	1	2.5985	0.2494		1	1.784	0.0638		1	1.585	-0.0086
10	1	2.6025	0.0988		10	1	2.6	0.0068		10	1	2.42	0.04225		10	1	2.601	0.2542		1	1.782	0.0632		1	1.573	-0.0088
10	1	2.605	0.098		10	1	2.605	0.0068		10	1	2.417	0.0415		10	1	2.605	0.259		1	1.777	0.0626		1	1.556	-0.009
10	1	2.6075	0.0974		10	1	2.609	0.0068		10	1	2.413	0.04075		10	1	2.61	0.2638		1	1.772	0.062		1	1.533	-0.0092
10	1	2.6095	0.0968		10	1	2.613	0.0068		10	1	2.4105	0.04		10	1	2.614	0.2686		1	1.767	0.0614		1	1.514	-0.0094
10	1	2.6145	0.0962		10	1	2.6155	0.0068		10	1	2.408	0.0373333		10	1	2.616	0.2734		1	1.7645	0.0608		1	1.503	-0.0096
10	1	2.6185	0.0956		10	1	2.618	0.0086		10	1	2.404	0.0346667		10	1	2.618	0.2782		1	1.762	0.06055		1	1.492	-0.0098
10	1	2.6205	0.095		10	1	2.622	0.0104		10	1	2.4	0.032		10	1	2.622	0.283		1	1.758	0.0603		1	1.47	-0.01
10	1	2.6225	0.0946		10	1	2.625	0.0122		10	1	2.396	0.0293333		10	1	2.627	0.2878		1	1.756	0.06005		1	1.449	-0.0102
10	1	2.6265	0.0942		10	1	2.629	0.014		10	1	2.391	0.0266667		10	1	2.631	0.2926		1	1.7535	0.0598		1	1.429	-0.0104
10	1	2.6315	0.0938		10	1	2.6315	0.0158		10	1	2.389	0.024		10	1	2.6325	0.2974		1	1.751	0.0596333		1	1.418	-0.0106
10	1	2.6355	0.0934		10	1	2.634	0.017		10	1	2.387	0.0192		10	1	2.634	0.3022		1	1.747	0.0594667		1	1.407	-0.0106
10	1	2.638	0.093		10	1	2.637	0.0182		10	1	2.384	0.0144		10	1	2.638	0.307		1	1.743	0.0593		1	1.387	-0.0106
10	1	2.6405	0.0926		10	1	2.642	0.0194		10	1	2.38	0.0096		10	1	2.642	0.3118		1	1.739	0.0591333		1	1.365	-0.0106
10	1	2.6445	0.0922		10	1	2.647	0.0206		10	1	2.376	0.0048		10	1	2.647	0.3166		1	1.735	0.0589667		1	1.345	-0.0106
10	1	2.6475	0.0918		10	1	2.648	0.0218		10	1	2.373	0		10	1	2.649	0.3214		1	1.734	0.0588		1	1.334	-0.0106
10	1	2.6515	0.0914		10	1	2.649	0.0214		10	1	2.37	0		10	1	2.651	0.3256		1	1.733	0.0584		1	1.323	-0.0108
10	1	2.654	0.091		10	1	2.655	0.021		10	1	2.366	0		10	1	2.655	0.3298		1	1.728	0.058		1	1.303	-0.011
10	1	2.6565	0.0912		10	1	2.66	0.0206		10	1	2.362	0		10	1	2.66	0.334		1	1.724	0.0576		1	1.281	-0.0112
10	1	2.6605	0.0914		10	1	2.662	0.0202		10	1	2.36	0		10	1	2.664	0.3382		1	1.719	0.0572		1	1.261	-0.0114
10	1	2.6645	0.0916		10	1	2.6645	0.0198		10	1	2.358	0		10	1	2.6655	0.3424		1	1.7165	0.0568		1	1.251	-0.0116
10	1	2.6685	0.0918		10	1	2.667	0.0198		10	1	2.354	0		10	1	2.667	0.313		1	1.714	0.05605		1	1.241	-0.0116
10	1	2.67	0.092		10	1	2.672	0.0198		10	1	2.351	0		10	1	2.671	0.2836		1	1.71	0.0553		1	1.219	-0.0116
10	1	2.6715	0.0926		10	1	2.676	0.0198		10	1	2.345	0		10	1	2.676	0.2542		1	1.707	0.05455		1	1.2	-0.0116
10	1	2.6775	0.0932		10	1	2.68	0.0198		10	1	2.3435	0		10	1	2.68	0.2248		1	1.7055	0.0538		1	1.177	-0.0116
10	1	2.6805	0.0938		10	1	2.682	0.0198		10	1	2.342	0		10	1	2.682	0.1954		1	1.704	0.0538		1	1.167	-0.0116
10	1	2.6845	0.0944		10	1	2.684	0.021		10	1	2.338	0		10	1	2.684	0.19		1	1.698	0.0538		1	1.157	-0.0118
10	1	2.687	0.095		10	1	2.688	0.0222		10	1	2.333	0		10	1	2.688	0.1846		1	1.696	0.0538		1	1.135	-0.012
10	1	2.6895	0.0954		10	1	2.691	0.0234		10	1	2.329	0		10	1	2.692	0.1792		1	1.691	0.0538		1	1.115	-0.0122
10	1	2.6945	0.0958		10	1	2.696	0.0246		10	1	2.325	0		10	1	2.697	0.1738		1	1.687	0.0538		1	1.094	-0.0124
10	1	2.6985	0.0962		10	1	2.698	0.0258		10	1	2.323	0		10	1	2.6985	0.1684		1	1.685	0.0538		1	1.083	-0.0126
10	1	2.7025	0.0966		10	1	2.7	0.0256		10	1	2.321	0		10	1	2.7	0.1712		1	1.683	0.0538		1	1.072	-0.0128
10	1	2.7045	0.097		10	1	2.704	0.0254		10	1	2.316	0		10	1	2.704	0.174		1	1.679	0.0538		1	1.053	-0.013
10	1	2.7065	0.0972		10	1	2.708	0.0252		10	1	2.312	0		10	1	2.711	0.1768		1	1.674	0.0538		1	1.031	-0.0132
10	1	2.7105	0.0974		10	1	2.713	0.025		10	1	2.307	0		10	1	2.714	0.1796		1	1.669	0.0538		1	1.011	-0.0134
10	1	2.7155	0.0976		10	1	2.715	0.0248		10	1	2.3055	0		10	1	2.7155	0.1824		1	1.667	0.0538		1	1	-0.0136
10	1	2.7185	0.0978		10	1	2.717	0.0253		10	1	2.304	0		10	1	2.717	0.1814		1	1.665	0.0543		1	0.989	-0.0136
10	1	2.7205	0.098		10	1	2.722	0.0258		10	1	2.3	0		10	1	2.722	0.1804		1	1.66	0.0548		1	0.967	-0.0136
10	1	2.7225	0.098		10	1	2.726	0.0263		10	1	2.296	0		10	1	2.726	0.1794		1	1.655	0.0553		1	0.947	-0.0136
10	1	2.7265	0.098		10	1	2.728	0.0268		10	1	2.294	0		10	1	2.73	0.1784		1	1.6525	0.0558		1	0.926	-0.0136
10	1	2.7315	0.098		10	1	2.73	0.0268		10	1	2.292	0		10	1	2.7315	0.1774		1	1.65	0.0559667		1	0.9155	-0.0136
10	1	2.7355	0.098		10	1	2.735	0.0268		10	1	2.287	0		10	1	2.733	0.182		1	1.646	0.0561333		1	0.905	-0.0136
10	1	2.7375	0.098		10	1	2.737	0.0268		10	1	2.282	0		10	1	2.739	0.1866		1	1.644	0.0563		1	0.885	-0.0136
10	1	2.7395	0.0986		10	1	2.742	0.0268		10	1	2.279	0		10	1	2.742	0.1912		1	1.64	0.0564667		1	0.863	-0.0136
10	1	2.7445	0.0992		10	1	2.746	0.0268		10	1	2.274	0		10	1	2.746	0.1958		1	1.635	0.0566333		1	0.844	-0.0136
10	1	2.7485	0.0998		10	1	2.7485	0.0268		10	1	2.2725	0		10	1	2.7485	0.2004		1	1.6335	0.0568		1	0.8335	-0.0136
10	1	2.7515	0.1004		10	1	2.751	0.0268		10	1	2.271	0		10	1	2.751	0.2048		1	1.632	0.0568		1	0.823	-0.0136
10	1	2.7535	0.101		10	1	2.755	0.0268		10	1	2.265	0		10	1	2.755	0.2092		1	1.63	0.0568		1	0.801	-0.0136
10	1	2.7555	0.1018		10	1	2.759	0.0268		10	1	2.262	0		10	1	2.76	0.2136		1	1.626	0.0568		1	0.782	-0.0136
10	1	2.7595	0.1026		10	1	2.764	0.0268		10	1	2.258	0		10	1	2.764	0.218		1	1.621	0.0568		1	0.76	-0.0136
10	1	2.7645	0.1034		10	1	2.766	0.0268		10	1	2.256	0		10	1	2.766	0.2224		1	1.619	0.0568		1	0.75	-0.0136
10	1	2.7695	0.1042		10	1	2.768	0.0268		10	1	2.254	0		10	1	2.768	0.2228		1	1.617	0.05705		1	0.74	-0.0138
10	1	2.771	0.105		10	1	2.773	0.0268		10	1	2.25	0		10	1	2.772	0.2232		1	1.612	0.0573		1	0.72	-0.014
10	1	2.7725	0.1034		10	1	2.775	0.0268		10	1	2.246	0		10	1	2.777	0.2236		1	1.607	0.05755		1	0.7	-0.0142
10	1	2.7775	0.1018		10	1	2.777	0.0268		10	1	2.2435	0		10	1	2.78	0.224		1	1.6055	0.0578		1	0.679	-0.0144
10	1	2.7815	0.1002		10	1	2.779	0.0273		10	1	2.241	0		10	1	2.782	0.2244		1	1.604	0.0576333		1	0.6685	-0.0146
10	1	2.7855	0.0986		10	1	2.784	0.0278		10	1	2.238	0		10	1	2.784	0.2134		1	1.598	0.0574667		1	0.658	-0.0146
10	1	2.788	0.097		10	1	2.788	0.0283		10	1	2.232	0		10	1	2.788	0.2024		1	1.594	0.0573		1	0.637	-0.0146
10	1	2.7905	0.0968		10	1	2.792	0.0288		10	1	2.229	0		10	1	2.793	0.1914		1	1.592	0.0571333		1	0.617	-0.0146
10	1	2.7935	0.0966		10	1	2.796	0.0293		10	1	2.226	0		10	1	2.797	0.1804		1	1.587	0.0569667		1	0.597	-0.0146
10	1	2.7985	0.0964		10	1	2.7985	0.0298		10	1	2.2235	0		10	1	2.799	0.1694		1	1.585	0.0568		1	0.586	-0.0146
10	1	2.8015	0.0962		10	1	2.801	0.0302		10	1	2.221	0		10	1	2.801	0.1726		1	1.583	0.0566		1	0.575	-0.0148
10	1	2.804	0.096		10	1	2.804	0.0306		10	1	2.216	0		10	1	2.806	0.1758		1	1.579	0.0564		1	0.555	-0.015
10	1	2.8065	0.0964		10	1	2.808	0.031		10	1	2.212	0		10	1	2.808	0.179		1	1.575	0.0562		1	0.534	-0.0152
10	1	2.8105	0.0968		10	1	2.813	0.0314		10	1	2.208	0		10	1	2.814	0.1822		1	1.57	0.056		1	0.514	-0.0154
10	1	2.8145	0.0972		10	1	2.815	0.0318		10	1	2.2055	0		10	1	2.8155	0.1854		1	1.5675	0.0558		1	0.504	-0.0156
10	1	2.8195	0.0976		10	1	2.817	0.031		10	1	2.203	0		10	1	2.817	0.19		1	1.565	0.0558		1	0.494	-0.0156
10	1	2.8215	0.098		10	1	2.821	0.0302		10	1	2.199	0		10	1	2.822	0.1946		1	1.56	0.0558		1	0.473	-0.0156
10	1	2.8235	0.1004		10	1	2.826	0.0294		10	1	2.196	0		10	1	2.826	0.1992		1	1.556	0.0558		1	0.451	-0.0156
10	1	2.8265	0.1028		10	1	2.83	0.0286		10	1	2.1935	0		10	1	2.831	0.2038		1	1.554	0.0558		1	0.432	-0.0156
10	1	2.8305	0.1052		10	1	2.832	0.0278		10	1	2.191	0		10	1	2.833	0.2084		1	1.552	0.0556		1	0.421	-0.0156
10	1	2.8355	0.1076		10	1	2.834	0.0276		10	1	2.188	0		10	1	2.835	0.2128		1	1.549	0.0554		1	0.41	-0.0156
10	1	2.8375	0.11		10	1	2.837	0.0274		10	1	2.183	0		10	1	2.839	0.2172		1	1.546	0.0552		1	0.39	-0.0156
10	1	2.8395	0.1098		10	1	2.841	0.0272		10	1	2.179	0		10	1	2.843	0.2216		1	1.542	0.055		1	0.368	-0.0156
10	1	2.8445	0.1096		10	1	2.846	0.027		10	1	2.175	0		10	1	2.847	0.226		1	1.541	0.0548		1	0.348	-0.0156
10	1	2.8485	0.1094		10	1	2.848	0.0268		10	1	2.1725	0		10	1	2.8495	0.2304		1	1.54	0.0548		1	0.337	-0.0156
10	1	2.8525	0.1092		10	1	2.85	0.0278		10	1	2.17	0		10	1	2.852	0.2352		1	1.535	0.0548		1	0.326	-0.0158
10	1	2.8545	0.109		10	1	2.854	0.0288		10	1	2.166	0		10	1	2.855	0.24		1	1.53	0.0548		1	0.306	-0.016
10	1	2.8565	0.1086		10	1	2.858	0.0298		10	1	2.163	0		10	1	2.859	0.2448		1	1.526	0.0548		1	0.287	-0.0162
10	1	2.8595	0.1082		10	1	2.863	0.0308		10	1	2.159	0		10	1	2.864	0.2496		1	1.521	0.0548		1	0.264	-0.0164
10	1	2.8635	0.1078		10	1	2.865	0.0318		10	1	2.1565	0		10	1	2.866	0.2544		1	1.519	0.0548		1	0.254	-0.0166
10	1	2.8685	0.1074		10	1	2.867	0.0326		10	1	2.154	0		10	1	2.868	0.2588		1	1.517	0.0544		1	0.244	-0.0166
10	1	2.871	0.107		10	1	2.872	0.0334		10	1	2.15	0		10	1	2.872	0.2632		1	1.512	0.054		1	0.223	-0.0166
10	1	2.8735	0.1076		10	1	2.876	0.0342		10	1	2.146	0		10	1	2.876	0.2676		1	1.507	0.0536		1	0.202	-0.0166
10	1	2.8765	0.1082		10	1	2.879	0.035		10	1	2.1435	0		10	1	2.88	0.272		1	1.504	0.0532		1	0.183	-0.0166
10	1	2.8815	0.1088		10	1	2.881	0.0358		10	1	2.141	0		10	1	2.8825	0.2764		1	1.502	0.0528		1	0.172	-0.0166
10	1	2.8855	0.1094		10	1	2.883	0.0358		10	1	2.137	0		10	1	2.885	0.276		1	1.5	0.05305		1	0.161	-0.0168
10	1	2.8875	0.11		10	1	2.888	0.0358		10	1	2.133	0		10	1	2.888	0.2756		1	1.495	0.0533		1	0.141	-0.017
10	1	2.8895	0.1088		10	1	2.892	0.0358		10	1	2.128	0		10	1	2.892	0.2752		1	1.493	0.05355		1	0.119	-0.0172
10	1	2.8945	0.1076		10	1	2.896	0.0358		10	1	2.124	0		10	1	2.896	0.2748		1	1.4905	0.0538		1	0.099	-0.0174
10	1	2.8995	0.1064		10	1	2.898	0.0358		10	1	2.1225	0		10	1	2.8985	0.2744		1	1.488	0.0538		1	0.0875	-0.0176
10	1	2.9015	0.1052		10	1	2.9	0.0358		10	1	2.121	0		10	1	2.901	0.2508		1	1.484	0.0538		1	0.076	-0.0176
10	1	2.9035	0.104		10	1	2.905	0.0358		10	1	2.116	0		10	1	2.905	0.2272		1	1.48	0.0538		1	0.056	-0.0176
10	1	2.9055	0.1034		10	1	2.909	0.0358		10	1	2.112	0		10	1	2.909	0.2036		1	1.476	0.0538		1	0.034	-0.0176
10	1	2.9105	0.1028		10	1	2.914	0.0358		10	1	2.108	0		10	1	2.914	0.18		1	1.471	0.0538		1	0.014	-0.0176
10	1	2.9145	0.1022		10	1	2.9155	0.0358		10	1	2.106	0		10	1	2.9165	0.1564		1	1.4685	0.0538		1	0.0035	-0.0176
10	1	2.9185	0.1016		10	1	2.917	0.0366		10	1	2.104	0		10	1	2.919	0.1628		1	1.466	0.054		1	-0.007	-0.0178
10	1	2.921	0.101		10	1	2.921	0.0374		10	1	2.1	0		10	1	2.921	0.1692		1	1.461	0.0542		1	-0.028	-0.018
10	1	2.9235	0.101		10	1	2.925	0.0382		10	1	2.095	0		10	1	2.927	0.1756		1	1.456	0.0544		1	-0.051	-0.0182
10	1	2.9275	0.101		10	1	2.929	0.039		10	1	2.093	0		10	1	2.93	0.182		1	1.452	0.0546		1	-0.07	-0.0184
10	1	2.9315	0.101		10	1	2.931	0.0398		10	1	2.091	0		10	1	2.932	0.1884		1	1.4495	0.0548		1	-0.08	-0.0186
10	1	2.9365	0.101		10	1	2.933	0.0398		10	1	2.086	0		10	1	2.934	0.1938		1	1.447	0.0548		1	-0.09	-0.0186
10	1	2.938	0.101		10	1	2.939	0.0398		10	1	2.084	0		10	1	2.938	0.1992		1	1.443	0.0548		1	-0.112	-0.0186
10	1	2.9395	0.1008		10	1	2.943	0.0398		10	1	2.079	0		10	1	2.943	0.2046		1	1.441	0.0548		1	-0.132	-0.0186
10	1	2.9455	0.1006		10	1	2.945	0.0398		10	1	2.077	0		10	1	2.947	0.21		1	1.439	0.0548		1	-0.154	-0.0186
10	1	2.9475	0.1004		10	1	2.9475	0.0398		10	1	2.075	0		10	1	2.949	0.2154		1	1.437	0.0548		1	-0.164	-0.0186
10	1	2.9525	0.1002		10	1	2.95	0.0388		10	1	2.071	0		10	1	2.951	0.2206		1	1.433	0.0548		1	-0.174	-0.0188
10	1	2.9545	0.1		10	1	2.954	0.0378		10	1	2.066	0		10	1	2.956	0.2258		1	1.429	0.0548		1	-0.196	-0.019
10	1	2.9565	0.1002		10	1	2.958	0.0368		10	1	2.062	0		10	1	2.96	0.231		1	1.427	0.0548		1	-0.216	-0.0192
10	1	2.9605	0.1004		10	1	2.963	0.0358		10	1	2.058	0		10	1	2.965	0.2362		1	1.42	0.0548		1	-0.239	-0.0194
10	1	2.9645	0.1006		10	1	2.965	0.0348		10	1	2.0555	0		10	1	2.9665	0.2414		1	1.4185	0.0548		1	-0.249	-0.0196
10	1	2.9695	0.1008		10	1	2.967	0.0356		10	1	2.053	0		10	1	2.968	0.2398		1	1.417	0.055		1	-0.259	-0.0196
10	1	2.971	0.101		10	1	2.971	0.0364		10	1	2.05	0		10	1	2.972	0.2382		1	1.41	0.0552		1	-0.28	-0.0196
10	1	2.9725	0.103		10	1	2.976	0.0372		10	1	2.046	0		10	1	2.976	0.2366		1	1.406	0.0554		1	-0.303	-0.0196
10	1	2.9765	0.105		10	1	2.98	0.038		10	1	2.041	0		10	1	2.98	0.235		1	1.403	0.0556		1	-0.323	-0.0196
10	1	2.9805	0.107		10	1	2.982	0.0388		10	1	2.0395	0		10	1	2.982	0.2334		1	1.401	0.0558		1	-0.3335	-0.0196
10	1	2.9855	0.109		10	1	2.984	0.0393		10	1	2.038	0		10	1	2.984	0.2174		1	1.399	0.0558		1	-0.344	-0.0196
10	1	2.9875	0.111		10	1	2.989	0.0398		10	1	2.034	0		10	1	2.989	0.2014		1	1.394	0.0558		1	-0.365	-0.0196
10	1	2.9895	0.1122		10	1	2.992	0.0403		10	1	2.029	0		10	1	2.993	0.1854		1	1.391	0.0558		2	0	0
10	1	2.9945	0.1134		10	1	2.994	0.0408		10	1	2.0265	0		10	1	2.996	0.1694		1	1.389	0.0558		2	0.021	0.0108
10	1	2.9995	0.1146		10	1	2.996	0.0408		10	1	2.024	0		10	1	2.9985	0.1534		1	1.387	0.0554667		2	0.043	0.0216
10	1	3.0025	0.1158		10	1	3	0.0408		10	1	2.022	0		10	1	3.001	0.1596		1	1.382	0.0551333		2	0.063	0.0324
10	1	3.005	0.117		10	1	3.005	0.0408		10	1	2.017	0		10	1	3.005	0.1658		1	1.378	0.0548		2	0.074	0.0432
10	1	3.0075	0.1158		10	1	3.009	0.0408		10	1	2.013	0		10	1	3.009	0.172		1	1.376	0.0544667		2	0.085	0.0454
10	1	3.0115	0.1146		10	1	3.013	0.0408		10	1	2.009	0		10	1	3.013	0.1782		1	1.371	0.0541333		2	0.104	0.0476
10	1	3.0145	0.1134		10	1	3.015	0.0408		10	1	2.0065	0		10	1	3.0155	0.1844		1	1.369	0.0538		2	0.126	0.0498
10	1	3.0195	0.1122		10	1	3.017	0.0416		10	1	2.004	0		10	1	3.018	0.1864		1	1.367	0.0536		2	0.147	0.052
10	1	3.0215	0.111		10	1	3.022	0.0424		10	1	2	0		10	1	3.022	0.1884		1	1.362	0.0534		2	0.158	0.0542
10	1	3.0235	0.1118		10	1	3.025	0.0432		10	1	1.996	0		10	1	3.026	0.1904		1	1.357	0.0532		2	0.169	0.059
10	1	3.0275	0.1126		10	1	3.029	0.044		10	1	1.991	0		10	1	3.031	0.1924		1	1.352	0.053		2	0.189	0.0638
10	1	3.0315	0.1134		10	1	3.031	0.0448		10	1	1.989	0		10	1	3.0325	0.1944		1	1.35	0.0528		2	0.209	0.0686
10	1	3.0355	0.1142		10	1	3.033	0.0448		10	1	1.987	0		10	1	3.034	0.1962		1	1.348	0.0528		2	0.231	0.0734
10	1	3.038	0.115		10	1	3.038	0.0448		10	1	1.984	0		10	1	3.038	0.198		1	1.344	0.0528		2	0.241	0.0782
10	1	3.0405	0.1144		10	1	3.043	0.0448		10	1	1.98	0		10	1	3.043	0.1998		1	1.34	0.0528		2	0.251	0.08
10	1	3.0445	0.1138		10	1	3.046	0.0448		10	1	1.9775	0		10	1	3.046	0.2016		1	1.338	0.0528		2	0.274	0.0818
10	1	3.0495	0.1132		10	1	3.0485	0.0448		10	1	1.975	0		10	1	3.0485	0.2034		1	1.336	0.0529667		2	0.296	0.0836
10	1	3.0525	0.1126		10	1	3.051	0.0432		10	1	1.971	0		10	1	3.051	0.2066		1	1.331	0.0531333		2	0.316	0.0854
10	1	3.0545	0.112		10	1	3.055	0.0416		10	1	1.967	0		10	1	3.056	0.2098		1	1.329	0.0533		2	0.327	0.0872
10	1	3.0565	0.1104		10	1	3.058	0.04		10	1	1.962	0		10	1	3.059	0.213		1	1.326	0.0534667		2	0.338	0.0854
10	1	3.0605	0.1088		10	1	3.064	0.0384		10	1	1.958	0		10	1	3.064	0.2162		1	1.323	0.0536333		2	0.357	0.0836
10	1	3.0645	0.1072		10	1	3.0655	0.0368		10	1	1.956	0		10	1	3.0665	0.2194		1	1.3195	0.0538		2	0.378	0.0818
10	1	3.0695	0.1056		10	1	3.067	0.0368		10	1	1.954	0		10	1	3.069	0.223		1	1.316	0.0538		2	0.4	0.08
10	1	3.0715	0.104		10	1	3.071	0.0368		10	1	1.949	0		10	1	3.073	0.2266		1	1.312	0.0538		2	0.411	0.0782
10	1	3.0735	0.1038		10	1	3.076	0.0368		10	1	1.945	0		10	1	3.075	0.2302		1	1.306	0.0538		2	0.422	0.073
10	1	3.0775	0.1036		10	1	3.08	0.0368		10	1	1.942	0		10	1	3.08	0.2338		1	1.302	0.0538		2	0.442	0.0678
10	1	3.0805	0.1034		10	1	3.0815	0.0368		10	1	1.9395	0		10	1	3.082	0.2374		1	1.3	0.0538		2	0.461	0.0626
10	1	3.0865	0.1032		10	1	3.083	0.0374		10	1	1.937	0		10	1	3.084	0.2422		1	1.298	0.0536		2	0.482	0.0574
10	1	3.088	0.103		10	1	3.088	0.038		10	1	1.933	0		10	1	3.089	0.247		1	1.295	0.0534		2	0.4925	0.0522
10	1	3.0895	0.1032		10	1	3.091	0.0386		10	1	1.929	0		10	1	3.093	0.2518		1	1.291	0.0532		2	0.503	0.0562
10	1	3.0935	0.1034		10	1	3.095	0.0392		10	1	1.9265	0		10	1	3.097	0.2566		1	1.287	0.053		2	0.524	0.0602
10	1	3.0985	0.1036		10	1	3.0975	0.0398		10	1	1.924	0		10	1	3.0995	0.2614		1	1.285	0.0528		2	0.546	0.0642
10	1	3.1025	0.1038		10	1	3.1	0.0406		10	1	1.921	0		10	1	3.102	0.2662		1	1.283	0.05305		2	0.565	0.0682
10	1	3.1045	0.104		10	1	3.105	0.0414		10	1	1.916	0		10	1	3.106	0.271		1	1.279	0.0533		2	0.5765	0.0722
10	1	3.1065	0.1044		10	1	3.108	0.0422		10	1	1.912	0		10	1	3.109	0.2758		1	1.276	0.05355		2	0.588	0.0726
10	1	3.1105	0.1048		10	1	3.113	0.043		10	1	1.909	0		10	1	3.113	0.2806		1	1.2745	0.0538		2	0.608	0.073
10	1	3.1155	0.1052		10	1	3.115	0.0438		10	1	1.9065	0		10	1	3.1155	0.2854		1	1.273	0.0534667		2	0.63	0.0734
10	1	3.1195	0.1056		10	1	3.117	0.044		10	1	1.904	0		10	1	3.118	0.268		1	1.267	0.0531333		2	0.65	0.0738
10	1	3.121	0.106		10	1	3.121	0.0442		10	1	1.898	0		10	1	3.122	0.2506		1	1.264	0.0528		2	0.6615	0.0742
10	1	3.1225	0.1054		10	1	3.126	0.0444		10	1	1.896	0		10	1	3.126	0.2332		1	1.259	0.0524667		2	0.673	0.074
10	1	3.1265	0.1048		10	1	3.13	0.0446		10	1	1.892	0		10	1	3.13	0.2158		1	1.253	0.0521333		2	0.693	0.0738
10	1	3.1315	0.1042		10	1	3.1315	0.0448		10	1	1.8895	0		10	1	3.1325	0.1984		1	1.251	0.0518		2	0.714	0.0736
10	1	3.1365	0.1036		10	1	3.133	0.044		10	1	1.887	0		10	1	3.135	0.197		1	1.249	0.0516		2	0.735	0.0734
10	1	3.1385	0.103		10	1	3.137	0.0432		10	1	1.883	0		10	1	3.139	0.1956		1	1.245	0.0514		2	0.7455	0.0732
10	1	3.1405	0.1014		10	1	3.142	0.0424		10	1	1.879	0		10	1	3.142	0.1942		1	1.24	0.0512		2	0.756	0.0744
10	1	3.1445	0.0998		10	1	3.146	0.0416		10	1	1.8765	0		10	1	3.146	0.1928		1	1.239	0.051		2	0.777	0.0756
10	1	3.1485	0.0982		10	1	3.148	0.0408		10	1	1.874	0		10	1	3.1485	0.1914		1	1.237	0.0508		2	0.799	0.0768
10	1	3.1535	0.0966		10	1	3.15	0.0426		10	1	1.87	0		10	1	3.151	0.1964		1	1.235	0.05055		2	0.818	0.078
10	1	3.1545	0.095		10	1	3.155	0.0444		10	1	1.867	0		10	1	3.155	0.2014		1	1.23	0.0503		2	0.8285	0.0792
10	1	3.1555	0.0938		10	1	3.159	0.0462		10	1	1.862	0		10	1	3.16	0.2064		1	1.227	0.05005		2	0.839	0.082
10	1	3.1605	0.0926		10	1	3.163	0.048		10	1	1.858	0		10	1	3.164	0.2114		1	1.226	0.0498		2	0.86	0.0848
10	1	3.1645	0.0914		10	1	3.1645	0.0498		10	1	1.856	0		10	1	3.166	0.2164		1	1.225	0.0498		2	0.88	0.0876
10	1	3.1685	0.0902		10	1	3.166	0.0506		10	1	1.854	0		10	1	3.168	0.22		1	1.221	0.0498		2	0.9	0.0904
10	1	3.171	0.089		10	1	3.171	0.0514		10	1	1.85	0		10	1	3.172	0.2236		1	1.215	0.0498		2	0.9105	0.0932
10	1	3.1735	0.089		10	1	3.175	0.0522		10	1	1.845	0		10	1	3.175	0.2272		1	1.209	0.0498		2	0.921	0.0958
10	1	3.1765	0.089		10	1	3.18	0.053		10	1	1.841	0		10	1	3.181	0.2308		1	1.202	0.0498		2	0.941	0.0984
10	1	3.1815	0.089		10	1	3.182	0.0538		10	1	1.8385	0		10	1	3.1825	0.2344		1	1.2	0.0498		2	0.961	0.101
10	1	3.1855	0.089		10	1	3.184	0.0528		10	1	1.836	0		10	1	3.184	0.226		1	1.198	0.0504		2	0.983	0.1036
10	1	3.188	0.089		10	1	3.187	0.0518		10	1	1.832	0		10	1	3.188	0.2176		1	1.193	0.051		2	0.9935	0.1062
10	1	3.1905	0.0892		10	1	3.192	0.0508		10	1	1.83	0		10	1	3.193	0.2092		1	1.189	0.0516		2	1.004	0.1068
10	1	3.1935	0.0894		10	1	3.197	0.0498		10	1	1.8275	0		10	1	3.197	0.2008		1	1.187	0.0522		2	1.025	0.1074
10	1	3.1975	0.0896		10	1	3.199	0.0488		10	1	1.825	0		10	1	3.199	0.1924		1	1.185	0.0528		2	1.048	0.108
10	1	3.2025	0.0898		10	1	3.201	0.05		10	1	1.821	0		10	1	3.201	0.193		1	1.183	0.0533		2	1.067	0.1086
10	1	3.2045	0.09		10	1	3.206	0.0512		10	1	1.817	0		10	1	3.206	0.1936		1	1.179	0.0538		2	1.0775	0.1092
10	1	3.2065	0.0908		10	1	3.208	0.0524		10	1	1.812	0		10	1	3.21	0.1942		1	1.176	0.0543		2	1.088	0.1082
10	1	3.2115	0.0916		10	1	3.212	0.0536		10	1	1.81	0		10	1	3.214	0.1948		1	1.175	0.0548		2	1.109	0.1072
10	1	3.2145	0.0924		10	1	3.2145	0.0548		10	1	1.808	0		10	1	3.2165	0.1954		1	1.174	0.0544667		2	1.129	0.1062
10	1	3.2195	0.0932		10	1	3.217	0.0562		10	1	1.804	0		10	1	3.219	0.2004		1	1.171	0.0541333		2	1.149	0.1052
10	1	3.2215	0.094		10	1	3.221	0.0576		10	1	1.799	0		10	1	3.222	0.2054		1	1.165	0.0538		2	1.16	0.1042
10	1	3.2235	0.0932		10	1	3.225	0.059		10	1	1.796	0		10	1	3.226	0.2104		1	1.16	0.0534667		2	1.171	0.1036
10	1	3.2265	0.0924		10	1	3.23	0.0604		10	1	1.792	0		10	1	3.23	0.2154		1	1.152	0.0531333		2	1.19	0.103
10	1	3.2305	0.0916		10	1	3.232	0.0618		10	1	1.7895	0		10	1	3.232	0.2204		1	1.1495	0.0528		2	1.211	0.1024
10	1	3.2345	0.0908		10	1	3.234	0.064		10	1	1.787	0		10	1	3.234	0.2238		1	1.147	0.0528		2	1.232	0.1018
10	1	3.237	0.09		10	1	3.238	0.0662		10	1	1.783	0		10	1	3.238	0.2272		1	1.143	0.0528		2	1.2425	0.1012
10	1	3.2395	0.0908		10	1	3.243	0.0684		10	1	1.779	0		10	1	3.243	0.2306		1	1.138	0.0528		2	1.253	0.1034
10	1	3.2435	0.0916		10	1	3.246	0.0706		10	1	1.774	0		10	1	3.247	0.234		1	1.136	0.0528		2	1.272	0.1056
10	1	3.2485	0.0924		10	1	3.248	0.0728		10	1	1.772	0		10	1	3.2485	0.2374		1	1.134	0.0528		2	1.295	0.1078
10	1	3.2525	0.0932		10	1	3.25	0.07255		10	1	1.77	0		10	1	3.25	0.2388		1	1.132	0.05255		2	1.314	0.11
10	1	3.2545	0.094		10	1	3.254	0.0723		10	1	1.768	0		10	1	3.254	0.2402		1	1.127	0.0523		2	1.3245	0.1122
10	1	3.2565	0.0934		10	1	3.259	0.07205		10	1	1.763	0		10	1	3.259	0.2416		1	1.123	0.05205		2	1.335	0.1176
10	1	3.2595	0.0928		10	1	3.261	0.0718		10	1	1.76	0		10	1	3.263	0.243		1	1.122	0.0518		2	1.356	0.123
10	1	3.2655	0.0922		10	1	3.263	0.0723		10	1	1.757	0		10	1	3.2655	0.2444		1	1.121	0.0519667		2	1.377	0.1284
10	1	3.2685	0.0916		10	1	3.268	0.0728		10	1	1.754	0		10	1	3.268	0.231		1	1.116	0.0521333		2	1.399	0.1338
10	1	3.271	0.091		10	1	3.271	0.0733		10	1	1.75	0		10	1	3.272	0.2176		1	1.112	0.0523		2	1.4095	0.1392
10	1	3.2735	0.0908		10	1	3.276	0.0738		10	1	1.745	0		10	1	3.276	0.2042		1	1.107	0.0524667		2	1.42	0.1356
10	1	3.2775	0.0906		10	1	3.281	0.0743		10	1	1.741	0		10	1	3.281	0.1908		1	1.102	0.0526333		2	1.44	0.132
10	1	3.2805	0.0904		10	1	3.2825	0.0748		10	1	1.739	0		10	1	3.283	0.1774		1	1.1	0.0528		2	1.46	0.1284
10	1	3.2845	0.0902		10	1	3.284	0.0758		10	1	1.737	0		10	1	3.285	0.1834		1	1.098	0.0528		2	1.482	0.1248
10	1	3.2875	0.09		10	1	3.288	0.0768		10	1	1.733	0		10	1	3.288	0.1894		1	1.093	0.0528		2	1.493	0.1212
10	1	3.2905	0.09		10	1	3.292	0.0778		10	1	1.728	0		10	1	3.294	0.1954		1	1.088	0.0528		2	1.504	0.1094
10	1	3.2935	0.09		10	1	3.296	0.0788		10	1	1.724	0		10	1	3.297	0.2014		1	1.085	0.0528		2	1.521	0.0976
10	1	3.2985	0.09		10	1	3.298	0.0798		10	1	1.7225	0		10	1	3.2985	0.2074		1	1.0825	0.0528		2	1.544	0.0858
10	1	3.3035	0.09		10	1	3.3	0.0798		10	1	1.721	0		10	1	3.3	0.2118		1	1.08	0.0523		2	1.565	0.074
10	1	3.3045	0.09		10	1	3.304	0.0798		10	1	1.717	0		10	1	3.305	0.2162		1	1.075	0.0518		2	1.575	0.0622
10	1	3.3055	0.0904		10	1	3.309	0.0798		10	1	1.713	0		10	1	3.309	0.2206		1	1.074	0.0513		2	1.585	0.065
10	1	3.3105	0.0908		10	1	3.312	0.0798		10	1	1.7105	0		10	1	3.314	0.225		1	1.072	0.0508		2	1.606	0.0678
10	1	3.3145	0.0912		10	1	3.314	0.0798		10	1	1.708	0		10	1	3.316	0.2294		1	1.07	0.0501333		2	1.627	0.0706
10	1	3.3185	0.0916		10	1	3.316	0.0792		10	1	1.704	0		10	1	3.318	0.2342		1	1.065	0.0494667		2	1.648	0.0734
10	1	3.321	0.092		10	1	3.321	0.0786		10	1	1.7	0		10	1	3.323	0.239		1	1.061	0.0488		2	1.659	0.0762
10	1	3.3235	0.0936		10	1	3.325	0.078		10	1	1.695	0		10	1	3.327	0.2438		1	1.056	0.0481333		2	1.67	0.0768
10	1	3.3275	0.0952		10	1	3.33	0.0774		10	1	1.691	0		10	1	3.33	0.2486		1	1.051	0.0474667		2	1.689	0.0774
10	1	3.3315	0.0968		10	1	3.332	0.0768		10	1	1.6885	0		10	1	3.332	0.2534		1	1.049	0.0468		2	1.711	0.078
10	1	3.3345	0.0984		10	1	3.334	0.076		10	1	1.686	0		10	1	3.334	0.2582		1	1.047	0.0474		2	1.73	0.0786
10	1	3.3375	0.1		10	1	3.338	0.0752		10	1	1.684	0		10	1	3.339	0.263		1	1.043	0.048		2	1.741	0.0792
10	1	3.3405	0.0992		10	1	3.342	0.0744		10	1	1.68	0		10	1	3.343	0.2678		1	1.039	0.0486		2	1.752	0.0796
10	1	3.3435	0.0984		10	1	3.345	0.0736		10	1	1.675	0		10	1	3.347	0.2726		1	1.034	0.0492		2	1.772	0.08
10	1	3.3475	0.0976		10	1	3.347	0.0728		10	1	1.6725	0		10	1	3.349	0.2774		1	1.032	0.0498		2	1.794	0.0804
10	1	3.3525	0.0968		10	1	3.349	0.0744		10	1	1.67	0		10	1	3.351	0.2816		1	1.03	0.05		2	1.813	0.0808
10	1	3.3545	0.096		10	1	3.354	0.076		10	1	1.666	0		10	1	3.355	0.2858		1	1.027	0.0502		2	1.8235	0.0812
10	1	3.3565	0.0956		10	1	3.359	0.0776		10	1	1.662	0		10	1	3.36	0.29		1	1.023	0.0504		2	1.834	0.0818
10	1	3.3605	0.0952		10	1	3.362	0.0792		10	1	1.6595	0		10	1	3.363	0.2942		1	1.02	0.0506		2	1.855	0.0824
10	1	3.3655	0.0948		10	1	3.364	0.0808		10	1	1.657	0		10	1	3.3655	0.2984		1	1.0175	0.0508		2	1.876	0.083
10	1	3.3695	0.0944		10	1	3.366	0.083		10	1	1.653	0		10	1	3.368	0.2738		1	1.015	0.05105		2	1.897	0.0836
10	1	3.3715	0.094		10	1	3.371	0.0852		10	1	1.65	0		10	1	3.372	0.2492		1	1.01	0.0513		2	1.908	0.0842
10	1	3.3735	0.0934		10	1	3.375	0.0874		10	1	1.646	0		10	1	3.376	0.2246		1	1.005	0.05155		2	1.919	0.0858
10	1	3.3765	0.0928		10	1	3.38	0.0896		10	1	1.642	0		10	1	3.38	0.2		1	1.0025	0.0518		2	1.938	0.0874
10	1	3.3815	0.0922		10	1	3.3825	0.0918		10	1	1.6395	0		10	1	3.382	0.1754		1	1	0.0521333		2	1.96	0.089
10	1	3.3845	0.0916		10	1	3.385	0.0926		10	1	1.637	0		10	1	3.384	0.1754		1	0.996	0.0524667		2	1.98	0.0906
10	1	3.387	0.091		10	1	3.389	0.0934		10	1	1.633	0		10	1	3.389	0.1754		1	0.992	0.0528		2	1.9905	0.0922
10	1	3.3895	0.0902		10	1	3.392	0.0942		10	1	1.629	0		10	1	3.393	0.1754		1	0.987	0.0531333		2	2.001	0.094
10	1	3.3945	0.0894		10	1	3.396	0.095		10	1	1.625	0		10	1	3.398	0.1754		1	0.985	0.0534667		2	2.022	0.0958
10	1	3.3975	0.0886		10	1	3.398	0.0958		10	1	1.6225	0		10	1	3.399	0.1754		1	0.983	0.0538		2	2.042	0.0976
10	1	3.4025	0.0878		10	1	3.4	0.0962		10	1	1.62	0		10	1	3.4	0.179		1	0.981	0.0536		2	2.062	0.0994
10	1	3.4045	0.087		10	1	3.404	0.0966		10	1	1.616	0		10	1	3.404	0.1826		1	0.976	0.0534		2	2.0725	0.1012
10	1	3.4065	0.0866		10	1	3.409	0.097		10	1	1.613	0		10	1	3.409	0.1862		1	0.973	0.0532		2	2.083	0.1014
10	1	3.4095	0.0862		10	1	3.413	0.0974		10	1	1.6105	0		10	1	3.413	0.1898		1	0.969	0.053		2	2.104	0.1016
10	1	3.4135	0.0858		10	1	3.415	0.0978		10	1	1.608	0		10	1	3.415	0.1934		1	0.968	0.0528		2	2.125	0.1018
10	1	3.4185	0.0854		10	1	3.417	0.0996		10	1	1.604	0		10	1	3.417	0.1974		1	0.967	0.05305		2	2.146	0.102
10	1	3.4205	0.085		10	1	3.422	0.1014		10	1	1.6	0		10	1	3.422	0.2014		1	0.962	0.0533		2	2.157	0.1022
10	1	3.4225	0.0854		10	1	3.425	0.1032		10	1	1.595	0		10	1	3.427	0.2054		1	0.958	0.05355		2	2.168	0.1012
10	1	3.4275	0.0858		10	1	3.431	0.105		10	1	1.592	0		10	1	3.429	0.2094		1	0.956	0.0538		2	2.187	0.1002
10	1	3.4315	0.0862		10	1	3.4325	0.1068		10	1	1.5895	0		10	1	3.432	0.2134		1	0.954	0.0538		2	2.208	0.0992
10	1	3.4355	0.0866		10	1	3.434	0.1066		10	1	1.587	0		10	1	3.435	0.2174		1	0.948	0.0538		2	2.229	0.0982
10	1	3.4375	0.087		10	1	3.438	0.1064		10	1	1.582	0		10	1	3.438	0.2214		1	0.944	0.0538		2	2.239	0.0972
10	1	3.4395	0.0878		10	1	3.442	0.1062		10	1	1.578	0		10	1	3.442	0.2254		1	0.94	0.0538		2	2.249	0.0972
10	1	3.4445	0.0886		10	1	3.447	0.106		10	1	1.575	0		10	1	3.447	0.2294		1	0.935	0.0538		2	2.269	0.0972
10	1	3.4475	0.0894		10	1	3.449	0.1058		10	1	1.573	0		10	1	3.449	0.2334		1	0.933	0.0538		2	2.291	0.0972
10	1	3.4515	0.0902		10	1	3.451	0.1052		10	1	1.571	0		10	1	3.451	0.2354		1	0.931	0.054		2	2.311	0.0972
10	1	3.454	0.091		10	1	3.455	0.1046		10	1	1.567	0		10	1	3.455	0.2374		1	0.929	0.0542		2	2.3215	0.0972
10	1	3.4565	0.0936		10	1	3.458	0.104		10	1	1.563	0		10	1	3.459	0.2394		1	0.924	0.0544		2	2.332	0.0974
10	1	3.4605	0.0962		10	1	3.462	0.1034		10	1	1.558	0		10	1	3.464	0.2414		1	0.92	0.0546		2	2.353	0.0976
10	1	3.4645	0.0988		10	1	3.464	0.1028		10	1	1.5555	0		10	1	3.466	0.2434		1	0.9185	0.0548		2	2.375	0.0978
10	1	3.4685	0.1014		10	1	3.466	0.1034		10	1	1.553	0		10	1	3.468	0.2344		1	0.917	0.05505		2	2.395	0.098
10	1	3.4705	0.104		10	1	3.471	0.104		10	1	1.55	0		10	1	3.471	0.2254		1	0.914	0.0553		2	2.4065	0.0982
10	1	3.4725	0.1044		10	1	3.476	0.1046		10	1	1.545	0		10	1	3.476	0.2164		1	0.909	0.05555		2	2.418	0.0958
10	1	3.4775	0.1048		10	1	3.479	0.1052		10	1	1.5435	0		10	1	3.48	0.2074		1	0.907	0.0558		2	2.437	0.0934
10	1	3.4825	0.1052		10	1	3.4815	0.1058		10	1	1.542	0		10	1	3.482	0.1984		1	0.905	0.0558		2	2.459	0.091
10	1	3.4845	0.1056		10	1	3.484	0.1046		10	1	1.538	0		10	1	3.484	0.1968		1	0.898	0.0558		2	2.479	0.0886
10	1	3.487	0.106		10	1	3.488	0.1034		10	1	1.534	0		10	1	3.488	0.1952		1	0.895	0.0558		2	2.489	0.0862
10	1	3.4895	0.1056		10	1	3.492	0.1022		10	1	1.529	0		10	1	3.493	0.1936		1	0.891	0.0558		2	2.499	0.0856
10	1	3.4935	0.1052		10	1	3.497	0.101		10	1	1.525	0		10	1	3.497	0.192		1	0.886	0.0558		2	2.521	0.085
10	1	3.4975	0.1048		10	1	3.4985	0.0998		10	1	1.5225	0		10	1	3.499	0.1904		1	0.884	0.0558		2	2.541	0.0844
10	1	3.5025	0.1044		10	1	3.5	0.1008		10	1	1.52	0		10	1	3.501	0.1948		1	0.882	0.056		2	2.561	0.0838
10	1	3.505	0.104		10	1	3.504	0.1018		10	1	1.516	0		10	1	3.504	0.1992		1	0.878	0.0562		2	2.572	0.0832
10	1	3.5075	0.103		10	1	3.508	0.1028		10	1	1.512	0		10	1	3.508	0.2036		1	0.874	0.0564		2	2.583	0.081
10	1	3.5105	0.102		10	1	3.513	0.1038		10	1	1.509	0		10	1	3.515	0.208		1	0.87	0.0566		2	2.605	0.0788
10	1	3.5135	0.101		10	1	3.515	0.1048		10	1	1.506	0		10	1	3.5165	0.2124		1	0.869	0.0568		2	2.626	0.0766
10	1	3.5195	0.1		10	1	3.517	0.105		10	1	1.503	0		10	1	3.518	0.217		1	0.868	0.05655		2	2.647	0.0744
10	1	3.521	0.099		10	1	3.521	0.1052		10	1	1.5	0		10	1	3.522	0.2216		1	0.864	0.0563		2	2.6575	0.0722
10	1	3.5225	0.0976		10	1	3.526	0.1054		10	1	1.496	0		10	1	3.527	0.2262		1	0.859	0.05605		2	2.668	0.0738
10	1	3.5265	0.0962		10	1	3.53	0.1056		10	1	1.4935	0		10	1	3.53	0.2308		1	0.857	0.0558		2	2.686	0.0754
10	1	3.5315	0.0948		10	1	3.5325	0.1058		10	1	1.491	0		10	1	3.532	0.2354		1	0.855	0.0553		2	2.708	0.077
10	1	3.5355	0.0934		10	1	3.535	0.1066		10	1	1.488	0		10	1	3.534	0.2394		1	0.85	0.0548		2	2.728	0.0786
10	1	3.5375	0.092		10	1	3.538	0.1074		10	1	1.483	0		10	1	3.539	0.2434		1	0.845	0.0543		2	2.7385	0.0802
10	1	3.5395	0.0924		10	1	3.542	0.1082		10	1	1.479	0		10	1	3.542	0.2474		1	0.841	0.0538		2	2.749	0.0814
10	1	3.5435	0.0928		10	1	3.547	0.109		10	1	1.476	0		10	1	3.546	0.2514		1	0.836	0.0533		2	2.771	0.0826
10	1	3.5485	0.0932		10	1	3.5485	0.1098		10	1	1.473	0		10	1	3.5485	0.2554		1	0.834	0.0528		2	2.793	0.0838
10	1	3.5525	0.0936		10	1	3.55	0.1106		10	1	1.47	0		10	1	3.551	0.2592		1	0.832	0.053		2	2.813	0.085
10	1	3.555	0.094		10	1	3.554	0.1114		10	1	1.467	0		10	1	3.555	0.263		1	0.828	0.0532		2	2.823	0.0862
10	1	3.5575	0.0938		10	1	3.559	0.1122		10	1	1.463	0		10	1	3.559	0.2668		1	0.823	0.0534		2	2.833	0.087
10	1	3.5605	0.0936		10	1	3.563	0.113		10	1	1.458	0		10	1	3.564	0.2706		1	0.82	0.0536		2	2.854	0.0878
10	1	3.5645	0.0934		10	1	3.5645	0.1138		10	1	1.4555	0		10	1	3.566	0.2744		1	0.8185	0.0538		2	2.875	0.0886
10	1	3.5685	0.0932		10	1	3.566	0.114		10	1	1.453	0		10	1	3.568	0.2736		1	0.817	0.0538		2	2.895	0.0894
10	1	3.5705	0.093		10	1	3.572	0.1142		10	1	1.45	0		10	1	3.572	0.2728		1	0.813	0.0538		2	2.9065	0.0902
10	1	3.5725	0.0934		10	1	3.575	0.1144		10	1	1.445	0		10	1	3.577	0.272		1	0.809	0.0538		2	2.918	0.0912
10	1	3.5775	0.0938		10	1	3.579	0.1146		10	1	1.443	0		10	1	3.581	0.2712		1	0.806	0.0538		2	2.939	0.0922
10	1	3.5815	0.0942		10	1	3.581	0.1148		10	1	1.441	0		10	1	3.5825	0.2704		1	0.8035	0.0538		2	2.959	0.0932
10	1	3.5855	0.0946		10	1	3.583	0.116		10	1	1.437	0		10	1	3.584	0.2718		1	0.801	0.0536		2	2.981	0.0942
10	1	3.587	0.095		10	1	3.588	0.1172		10	1	1.434	0		10	1	3.589	0.2732		1	0.797	0.0534		2	2.9905	0.0952
10	1	3.5885	0.0958		10	1	3.592	0.1184		10	1	1.429	0		10	1	3.593	0.2746		1	0.793	0.0532		2	3	0.0954
10	1	3.5955	0.0966		10	1	3.596	0.1196		10	1	1.425	0		10	1	3.597	0.276		1	0.788	0.053		2	3.021	0.0956
10	1	3.5975	0.0974		10	1	3.5985	0.1208		10	1	1.423	0		10	1	3.599	0.2774		1	0.7855	0.0528		2	3.042	0.0958
10	1	3.6015	0.0982		10	1	3.601	0.1206		10	1	1.421	0		10	1	3.601	0.276		1	0.783	0.053		2	3.063	0.096
10	1	3.604	0.099		10	1	3.605	0.1204		10	1	1.416	0		10	1	3.605	0.2746		1	0.779	0.0532		2	3.073	0.0962
10	1	3.6065	0.0986		10	1	3.61	0.1202		10	1	1.412	0		10	1	3.609	0.2732		1	0.774	0.0534		2	3.083	0.0964
10	1	3.6105	0.0982		10	1	3.612	0.12		10	1	1.408	0		10	1	3.614	0.2718		1	0.77	0.0536		2	3.105	0.0966
10	1	3.6155	0.0978		10	1	3.614	0.1198		10	1	1.406	0		10	1	3.6155	0.2704		1	0.768	0.0538		2	3.127	0.0968
10	1	3.6185	0.0974		10	1	3.616	0.1206		10	1	1.404	0		10	1	3.617	0.259		1	0.766	0.0538		2	3.147	0.097
10	1	3.621	0.097		10	1	3.621	0.1214		10	1	1.399	0		10	1	3.622	0.2476		1	0.764	0.0538		2	3.158	0.0972
10	1	3.6235	0.0974		10	1	3.626	0.1222		10	1	1.396	0		10	1	3.626	0.2362		1	0.757	0.0538		2	3.169	0.0962
10	1	3.6275	0.0978		10	1	3.629	0.123		10	1	1.392	0		10	1	3.63	0.2248		1	0.755	0.0538		2	3.188	0.0952
10	1	3.6305	0.0982		10	1	3.6315	0.1238		10	1	1.3895	0		10	1	3.632	0.2134		1	0.7525	0.0538		2	3.21	0.0942
10	1	3.6345	0.0986		10	1	3.634	0.1236		10	1	1.387	0		10	1	3.634	0.2178		1	0.75	0.0538		2	3.232	0.0932
10	1	3.6365	0.099		10	1	3.639	0.1234		10	1	1.383	0		10	1	3.638	0.2222		1	0.745	0.0538		2	3.242	0.0922
10	1	3.6385	0.0994		10	1	3.641	0.1232		10	1	1.379	0		10	1	3.643	0.2266		1	0.74	0.0538		2	3.252	0.0924
10	1	3.6445	0.0998		10	1	3.646	0.123		10	1	1.375	0		10	1	3.647	0.231		1	0.738	0.0538		2	3.274	0.0926
10	1	3.6485	0.1002		10	1	3.648	0.1228		10	1	1.373	0		10	1	3.6485	0.2354		1	0.736	0.0539667		2	3.294	0.0928
10	1	3.6525	0.1006		10	1	3.65	0.123		10	1	1.371	0		10	1	3.65	0.233		1	0.732	0.0541333		2	3.315	0.093
10	1	3.6545	0.101		10	1	3.654	0.1232		10	1	1.366	0		10	1	3.656	0.2306		1	0.728	0.0543		2	3.325	0.0932
10	1	3.6565	0.1014		10	1	3.658	0.1234		10	1	1.362	0		10	1	3.659	0.2282		1	0.724	0.0544667		2	3.335	0.0938
10	1	3.6605	0.1018		10	1	3.663	0.1236		10	1	1.357	0		10	1	3.663	0.2258		1	0.721	0.0546333		2	3.355	0.0944
10	1	3.6635	0.1022		10	1	3.665	0.1238		10	1	1.3555	0		10	1	3.6655	0.2234		1	0.7195	0.0548		2	3.377	0.095
10	1	3.6685	0.1026		10	1	3.667	0.1232		10	1	1.354	0		10	1	3.668	0.2238		1	0.718	0.0546		2	3.397	0.0956
10	1	3.6705	0.103		10	1	3.671	0.1226		10	1	1.35	0		10	1	3.672	0.2242		1	0.715	0.0544		2	3.407	0.0962
10	1	3.6725	0.1032		10	1	3.676	0.122		10	1	1.346	0		10	1	3.677	0.2246		1	0.712	0.0542		2	3.417	0.0964
10	1	3.6775	0.1034		10	1	3.679	0.1214		10	1	1.341	0		10	1	3.681	0.225		1	0.705	0.054		2	3.438	0.0966
10	1	3.6815	0.1036		10	1	3.682	0.1208		10	1	1.339	0		10	1	3.683	0.2254		1	0.703	0.0538		2	3.458	0.0968
10	1	3.6855	0.1038		10	1	3.685	0.1202		10	1	1.337	0		10	1	3.685	0.2298		1	0.701	0.0538		2	3.481	0.097
10	1	3.6875	0.104		10	1	3.688	0.1196		10	1	1.333	0		10	1	3.689	0.2342		1	0.695	0.0538		2	3.4905	0.0972
10	1	3.6895	0.1034		10	1	3.692	0.119		10	1	1.328	0		10	1	3.694	0.2386		1	0.69	0.0538		2	3.5	0.0982
10	1	3.6945	0.1028		10	1	3.696	0.1184		10	1	1.324	0		10	1	3.696	0.243		1	0.688	0.0538		2	3.522	0.0992
10	1	3.6985	0.1022		10	1	3.6985	0.1178		10	1	1.3225	0		10	1	3.6985	0.2474		1	0.686	0.0539667		2	3.542	0.1002
10	1	3.7015	0.1016		10	1	3.701	0.1188		10	1	1.321	0		10	1	3.701	0.2516		1	0.682	0.0541333		2	3.564	0.1012
10	1	3.7045	0.101		10	1	3.705	0.1198		10	1	1.316	0		10	1	3.705	0.2558		1	0.679	0.0543		2	3.5745	0.1022
10	1	3.7075	0.1002		10	1	3.709	0.1208		10	1	1.313	0		10	1	3.709	0.26		1	0.675	0.0544667		2	3.585	0.1006
10	1	3.7105	0.0994		10	1	3.712	0.1218		10	1	1.308	0		10	1	3.713	0.2642		1	0.67	0.0546333		2	3.607	0.099
10	1	3.7145	0.0986		10	1	3.714	0.1228		10	1	1.306	0		10	1	3.7155	0.2684		1	0.668	0.0548		2	3.627	0.0974
10	1	3.7195	0.0978		10	1	3.716	0.1228		10	1	1.304	0		10	1	3.718	0.273		1	0.666	0.0548		2	3.649	0.0958
10	1	3.7215	0.097		10	1	3.721	0.1228		10	1	1.299	0		10	1	3.722	0.2776		1	0.663	0.0548		2	3.6595	0.0942
10	1	3.7235	0.0976		10	1	3.726	0.1228		10	1	1.295	0		10	1	3.725	0.2822		1	0.66	0.0548		2	3.67	0.0926
10	1	3.7275	0.0982		10	1	3.73	0.1228		10	1	1.291	0		10	1	3.73	0.2868		1	0.653	0.0548		2	3.691	0.091
10	1	3.7315	0.0988		10	1	3.7315	0.1228		10	1	1.2885	0		10	1	3.732	0.2914		1	0.651	0.0548		2	3.711	0.0894
10	1	3.7365	0.0994		10	1	3.733	0.1222		10	1	1.286	0		10	1	3.734	0.2948		1	0.649	0.05455		2	3.732	0.0878
10	1	3.7385	0.1		10	1	3.739	0.1216		10	1	1.284	0		10	1	3.738	0.2982		1	0.644	0.0543		2	3.7425	0.0862
10	1	3.7405	0.0998		10	1	3.743	0.121		10	1	1.279	0		10	1	3.743	0.3016		1	0.641	0.05405		2	3.753	0.084
10	1	3.7435	0.0996		10	1	3.747	0.1204		10	1	1.277	0		10	1	3.747	0.305		1	0.639	0.0538		2	3.773	0.0818
10	1	3.7475	0.0994		10	1	3.749	0.1198		10	1	1.275	0		10	1	3.749	0.3084		1	0.637	0.0536333		2	3.795	0.0796
10	1	3.7515	0.0992		10	1	3.751	0.1192		10	1	1.271	0		10	1	3.751	0.2896		1	0.63	0.0534667		2	3.814	0.0774
10	1	3.754	0.099		10	1	3.754	0.1186		10	1	1.266	0		10	1	3.756	0.2708		1	0.627	0.0533		2	3.8245	0.0752
10	1	3.7565	0.0982		10	1	3.758	0.118		10	1	1.262	0		10	1	3.758	0.252		1	0.623	0.0531333		2	3.835	0.0772
10	1	3.7615	0.0974		10	1	3.763	0.1174		10	1	1.258	0		10	1	3.762	0.2332		1	0.619	0.0529667		2	3.854	0.0792
10	1	3.7645	0.0966		10	1	3.765	0.1168		10	1	1.2555	0		10	1	3.7645	0.2144		1	0.617	0.0528		2	3.876	0.0812
10	1	3.7695	0.0958		10	1	3.767	0.1176		10	1	1.253	0		10	1	3.767	0.217		1	0.615	0.0534		2	3.896	0.0832
10	1	3.7715	0.095		10	1	3.771	0.1184		10	1	1.249	0		10	1	3.772	0.2196		1	0.613	0.054		2	3.907	0.0852
10	1	3.7735	0.0952		10	1	3.776	0.1192		10	1	1.246	0		10	1	3.776	0.2222		1	0.608	0.0546		2	3.918	0.0866
10	1	3.7765	0.0954		10	1	3.78	0.12		10	1	1.241	0		10	1	3.781	0.2248		1	0.604	0.0552		2	3.937	0.088
10	1	3.7815	0.0956		10	1	3.782	0.1208		10	1	1.239	0		10	1	3.7825	0.2274		1	0.602	0.0558		2	3.958	0.0894
10	1	3.7855	0.0958		10	1	3.784	0.121		10	1	1.237	0		10	1	3.784	0.2324		1	0.6	0.0558		2	3.979	0.0908
10	1	3.7875	0.096		10	1	3.789	0.1212		10	1	1.233	0		10	1	3.789	0.2374		1	0.595	0.0558		2	3.9895	0.0922
10	1	3.7895	0.0958		10	1	3.792	0.1214		10	1	1.229	0		10	1	3.793	0.2424		1	0.591	0.0558		2	4	0.0928
10	1	3.7935	0.0956		10	1	3.796	0.1216		10	1	1.2265	0		10	1	3.796	0.2474		1	0.587	0.0558		2	4.021	0.0934
10	1	3.7985	0.0954		10	1	3.798	0.1218		10	1	1.224	0		10	1	3.799	0.2524		1	0.5845	0.0558		2	4.042	0.094
10	1	3.8025	0.0952		10	1	3.8	0.1218		10	1	1.22	0		10	1	3.802	0.2572		1	0.582	0.056		2	4.061	0.0946
10	1	3.8045	0.095		10	1	3.805	0.1218		10	1	1.216	0		10	1	3.805	0.262		1	0.578	0.0562		2	4.072	0.0952
10	1	3.8065	0.0958		10	1	3.808	0.1218		10	1	1.211	0		10	1	3.809	0.2668		1	0.574	0.0564		2	4.083	0.0948
10	1	3.8115	0.0966		10	1	3.813	0.1218		10	1	1.209	0		10	1	3.813	0.2716		1	0.569	0.0566		2	4.103	0.0944
10	1	3.8145	0.0974		10	1	3.815	0.1218		10	1	1.207	0		10	1	3.8155	0.2764		1	0.5675	0.0568		2	4.125	0.094
10	1	3.8185	0.0982		10	1	3.817	0.1216		10	1	1.205	0		10	1	3.818	0.2808		1	0.566	0.0566		2	4.145	0.0936
10	1	3.8205	0.099		10	1	3.82	0.1214		10	1	1.199	0		10	1	3.822	0.2852		1	0.562	0.0564		2	4.155	0.0932
10	1	3.8225	0.0988		10	1	3.826	0.1212		10	1	1.195	0		10	1	3.826	0.2896		1	0.558	0.0562		2	4.165	0.093
10	1	3.8275	0.0986		10	1	3.829	0.121		10	1	1.191	0		10	1	3.831	0.294		1	0.554	0.056		2	4.187	0.0928
10	1	3.8315	0.0984		10	1	3.831	0.1208		10	1	1.189	0		10	1	3.833	0.2984		1	0.552	0.0558		2	4.207	0.0926
10	1	3.8355	0.0982		10	1	3.833	0.1202		10	1	1.187	0		10	1	3.835	0.3024		1	0.55	0.0558		2	4.228	0.0924
10	1	3.8375	0.098		10	1	3.838	0.1196		10	1	1.183	0		10	1	3.838	0.3064		1	0.545	0.0558		2	4.2385	0.0922
10	1	3.8395	0.0984		10	1	3.843	0.119		10	1	1.18	0		10	1	3.842	0.3104		1	0.54	0.0558		2	4.249	0.0922
10	1	3.8425	0.0988		10	1	3.846	0.1184		10	1	1.1775	0		10	1	3.847	0.3144		1	0.536	0.0558		2	4.268	0.0922
10	1	3.8485	0.0992		10	1	3.8485	0.1178		10	1	1.175	0		10	1	3.849	0.3184		1	0.5345	0.0558		2	4.291	0.0922
10	1	3.8515	0.0996		10	1	3.851	0.1186		10	1	1.171	0		10	1	3.851	0.3228		1	0.533	0.0558		2	4.31	0.0922
10	1	3.854	0.1		10	1	3.855	0.1194		10	1	1.167	0		10	1	3.855	0.3272		1	0.528	0.0558		2	4.321	0.0922
10	1	3.8565	0.0992		10	1	3.859	0.1202		10	1	1.162	0		10	1	3.86	0.3316		1	0.525	0.0558		2	4.332	0.0914
10	1	3.8605	0.0984		10	1	3.864	0.121		10	1	1.158	0		10	1	3.864	0.336		1	0.521	0.0558		2	4.353	0.0906
10	1	3.8645	0.0976		10	1	3.8655	0.1218		10	1	1.1565	0		10	1	3.866	0.3404		1	0.5185	0.0558		2	4.374	0.0898
10	1	3.8685	0.0968		10	1	3.867	0.1216		10	1	1.155	0		10	1	3.868	0.3442		1	0.516	0.0556		2	4.395	0.089
10	1	3.8705	0.096		10	1	3.87	0.1214		10	1	1.15	0		10	1	3.871	0.348		1	0.514	0.0554		2	4.4055	0.0882
10	1	3.8725	0.0958		10	1	3.875	0.1212		10	1	1.145	0		10	1	3.876	0.3518		1	0.511	0.0552		2	4.416	0.0884
10	1	3.8775	0.0956		10	1	3.88	0.121		10	1	1.142	0		10	1	3.88	0.3556		1	0.507	0.055		2	4.437	0.0886
10	1	3.8815	0.0954		10	1	3.882	0.1208		10	1	1.139	0		10	1	3.882	0.3594		1	0.5045	0.0548		2	4.456	0.0888
10	1	3.8865	0.0952		10	1	3.884	0.1214		10	1	1.136	0		10	1	3.884	0.3634		1	0.502	0.0548		2	4.477	0.089
10	1	3.888	0.095		10	1	3.889	0.122		10	1	1.133	0		10	1	3.888	0.3674		1	0.497	0.0548		2	4.4875	0.0892
10	1	3.8895	0.0958		10	1	3.893	0.1226		10	1	1.13	0		10	1	3.893	0.3714		1	0.491	0.0548		2	4.498	0.09
10	1	3.8935	0.0966		10	1	3.897	0.1232		10	1	1.125	0		10	1	3.897	0.3754		1	0.488	0.0548		2	4.519	0.0908
10	1	3.8975	0.0974		10	1	3.8985	0.1238		10	1	1.123	0		10	1	3.899	0.3794		1	0.4855	0.0548		2	4.54	0.0916
10	1	3.9025	0.0982		10	1	3.9	0.122		10	1	1.121	0		10	1	3.901	0.3832		1	0.483	0.05455		2	4.559	0.0924
10	1	3.9045	0.099		10	1	3.904	0.1202		10	1	1.117	0		10	1	3.906	0.387		1	0.478	0.0543		2	4.57	0.0932
10	1	3.9065	0.1008		10	1	3.908	0.1184		10	1	1.112	0		10	1	3.91	0.3908		1	0.475	0.05405		2	4.581	0.094
10	1	3.9105	0.1026		10	1	3.913	0.1166		10	1	1.108	0		10	1	3.913	0.3946		1	0.4735	0.0538		2	4.602	0.0948
10	1	3.9155	0.1044		10	1	3.915	0.1148		10	1	1.1065	0		10	1	3.915	0.3984		1	0.472	0.0536333		2	4.623	0.0956
10	1	3.9195	0.1062		10	1	3.917	0.1158		10	1	1.105	0		10	1	3.917	0.402		1	0.468	0.0534667		2	4.643	0.0964
10	1	3.921	0.108		10	1	3.921	0.1168		10	1	1.1	0		10	1	3.922	0.4056		1	0.464	0.0533		2	4.654	0.0972
10	1	3.9225	0.1068		10	1	3.926	0.1178		10	1	1.096	0		10	1	3.926	0.4092		1	0.461	0.0531333		2	4.665	0.097
10	1	3.9285	0.1056		10	1	3.93	0.1188		10	1	1.092	0		10	1	3.93	0.4128		1	0.459	0.0529667		2	4.685	0.0968
10	1	3.9305	0.1044		10	1	3.9315	0.1198		10	1	1.0895	0		10	1	3.9325	0.4164		1	0.456	0.0528		2	4.707	0.0966
10	1	3.9355	0.1032		10	1	3.933	0.1194		10	1	1.087	0		10	1	3.935	0.4192		1	0.453	0.053		2	4.727	0.0964
10	1	3.9375	0.102		10	1	3.937	0.119		10	1	1.083	0		10	1	3.939	0.422		1	0.447	0.0532		2	4.7375	0.0962
10	1	3.9395	0.1012		10	1	3.942	0.1186		10	1	1.079	0		10	1	3.943	0.4248		1	0.441	0.0534		2	4.748	0.096
10	1	3.9435	0.1004		10	1	3.946	0.1182		10	1	1.074	0		10	1	3.948	0.4276		1	0.437	0.0536		2	4.767	0.0958
10	1	3.9485	0.0996		10	1	3.948	0.1178		10	1	1.072	0		10	1	3.9495	0.4304		1	0.436	0.0538		2	4.789	0.0956
10	1	3.9525	0.0988		10	1	3.95	0.118		10	1	1.07	0		10	1	3.951	0.434		1	0.435	0.05505		2	4.811	0.0954
10	1	3.954	0.098		10	1	3.955	0.1182		10	1	1.067	0		10	1	3.955	0.4376		1	0.431	0.0563		2	4.8205	0.0952
10	1	3.9555	0.0984		10	1	3.959	0.1184		10	1	1.063	0		10	1	3.959	0.4412		1	0.427	0.05755		2	4.83	0.0952
10	1	3.9615	0.0988		10	1	3.963	0.1186		10	1	1.059	0		10	1	3.963	0.4448		1	0.426	0.0588		2	4.851	0.0952
10	1	3.9645	0.0992		10	1	3.9645	0.1188		10	1	1.0565	0		10	1	3.9655	0.4484		1	0.425	0.0588		2	4.873	0.0952
10	1	3.9685	0.0996		10	1	3.966	0.117		10	1	1.054	0		10	1	3.968	0.4512		1	0.421	0.0588		2	4.893	0.0952
10	1	3.971	0.1		10	1	3.97	0.1152		10	1	1.05	0		10	1	3.973	0.454		1	0.417	0.0588		2	4.904	0.0952
10	1	3.9735	0.1014		10	1	3.975	0.1134		10	1	1.045	0		10	1	3.976	0.4568		1	0.413	0.0588		2	4.915	0.0954
10	1	3.9765	0.1028		10	1	3.979	0.1116		10	1	1.041	0		10	1	3.979	0.4596		1	0.409	0.0588		2	4.935	0.0956
10	1	3.9805	0.1042		10	1	3.981	0.1098		10	1	1.039	0		10	1	3.9815	0.4624		1	0.4065	0.0588		2	4.957	0.0958
10	1	3.9855	0.1056		10	1	3.983	0.1088		10	1	1.037	0		10	1	3.984	0.464		1	0.404	0.059		2	4.976	0.096
10	1	3.987	0.107		10	1	3.988	0.1078		10	1	1.034	0		10	1	3.988	0.4656		1	0.399	0.0592		2	4.986	0.0962
10	1	3.9885	0.1068		10	1	3.993	0.1068		10	1	1.03	0		10	1	3.992	0.4672		1	0.393	0.0594		2	4.996	0.096
10	1	3.9945	0.1066		10	1	3.997	0.1058		10	1	1.025	0		10	1	3.997	0.4688		1	0.389	0.0596		2	5.018	0.0958
10	1	3.9975	0.1064		10	1	3.9985	0.1048		10	1	1.023	0		10	1	3.999	0.4704		1	0.387	0.0598		2	5.038	0.0956
10	1	4.0025	0.1062		10	1	4	0.1054		10	1	1.021	0		10	1	4.001	0.4716		1	0.385	0.0593		2	5.058	0.0954
10	1	4.0045	0.106		10	1	4.005	0.106		10	1	1.017	0		10	1	4.005	0.4728		1	0.383	0.0588		2	5.069	0.0952
10	1	4.0065	0.105		10	1	4.008	0.1066		10	1	1.012	0		10	1	4.01	0.474		1	0.379	0.0583		2	5.08	0.0912
10	1	4.0105	0.104		10	1	4.013	0.1072		10	1	1.01	0		10	1	4.014	0.4752		1	0.377	0.0578		2	5.101	0.0872
10	1	4.0145	0.103		10	1	4.015	0.1078		10	1	1.008	0		10	1	4.0155	0.4764		1	0.375	0.0576333		2	5.123	0.0832
10	1	4.0185	0.102		10	1	4.017	0.107		10	1	1.004	0		10	1	4.017	0.4738		1	0.371	0.0574667		2	5.143	0.0792
10	1	4.021	0.101		10	1	4.021	0.1062		10	1	1.001	0		10	1	4.021	0.4712		1	0.367	0.0573		2	5.154	0.0752
10	1	4.0235	0.1		10	1	4.025	0.1054		10	1	0.995	0		10	1	4.026	0.4686		1	0.362	0.0571333		2	5.165	0.0764
10	1	4.0275	0.099		10	1	4.03	0.1046		10	1	0.992	0		10	1	4.03	0.466		1	0.36	0.0569667		2	5.184	0.0776
10	1	4.0305	0.098		10	1	4.032	0.1038		10	1	0.9895	0		10	1	4.0325	0.4634		1	0.358	0.0568		2	5.206	0.0788
10	1	4.0355	0.097		10	1	4.034	0.103		10	1	0.987	0		10	1	4.035	0.4386		1	0.356	0.0564		2	5.226	0.08
10	1	4.0375	0.096		10	1	4.039	0.1022		10	1	0.983	0		10	1	4.038	0.4138		1	0.351	0.056		2	5.236	0.0812
10	1	4.0395	0.0952		10	1	4.043	0.1014		10	1	0.979	0		10	1	4.042	0.389		1	0.346	0.0556		2	5.246	0.082
10	1	4.0435	0.0944		10	1	4.046	0.1006		10	1	0.974	0		10	1	4.047	0.3642		1	0.341	0.0552		2	5.268	0.0828
10	1	4.0475	0.0936		10	1	4.048	0.0998		10	1	0.972	0		10	1	4.0495	0.3394		1	0.3385	0.0548		2	5.288	0.0836
10	1	4.0525	0.0928		10	1	4.05	0.0988		10	1	0.97	0		10	1	4.052	0.3182		1	0.336	0.0554		2	5.308	0.0844
10	1	4.0545	0.092		10	1	4.055	0.0978		10	1	0.966	0		10	1	4.054	0.297		1	0.332	0.056		2	5.319	0.0852
10	1	4.0565	0.0936		10	1	4.059	0.0968		10	1	0.962	0		10	1	4.059	0.2758		1	0.327	0.0566		2	5.33	0.0854
10	1	4.0605	0.0952		10	1	4.063	0.0958		10	1	0.9595	0		10	1	4.063	0.2546		1	0.323	0.0572		2	5.352	0.0856
10	1	4.0655	0.0968		10	1	4.065	0.0948		10	1	0.957	0		10	1	4.065	0.2334		1	0.321	0.0578		2	5.372	0.0858
10	1	4.0685	0.0984		10	1	4.067	0.0932		10	1	0.954	0		10	1	4.067	0.2382		1	0.319	0.0578		2	5.394	0.086
10	1	4.0705	0.1		10	1	4.071	0.0916		10	1	0.95	0		10	1	4.072	0.243		1	0.315	0.0578		2	5.4045	0.0862
10	1	4.0725	0.1004		10	1	4.074	0.09		10	1	0.945	0		10	1	4.076	0.2478		1	0.312	0.0578		2	5.415	0.0866
10	1	4.0765	0.1008		10	1	4.08	0.0884		10	1	0.942	0		10	1	4.08	0.2526		1	0.309	0.0578		2	5.434	0.087
10	1	4.0815	0.1012		10	1	4.0815	0.0868		10	1	0.9395	0		10	1	4.0825	0.2574		1	0.3065	0.0578		2	5.457	0.0874
10	1	4.0855	0.1016		10	1	4.083	0.0854		10	1	0.937	0		10	1	4.085	0.261		1	0.304	0.0572		2	5.479	0.0878
10	1	4.088	0.102		10	1	4.087	0.084		10	1	0.933	0		10	1	4.089	0.2646		1	0.299	0.0566		2	5.4895	0.0882
10	1	4.0905	0.1016		10	1	4.093	0.0826		10	1	0.929	0		10	1	4.094	0.2682		1	0.295	0.056		2	5.5	0.088
10	1	4.0935	0.1012		10	1	4.097	0.0812		10	1	0.926	0		10	1	4.096	0.2718		1	0.29	0.0554		2	5.521	0.0878
10	1	4.0985	0.1008		10	1	4.0985	0.0798		10	1	0.9235	0		10	1	4.0985	0.2754		1	0.2875	0.0548		2	5.541	0.0876
10	1	4.1025	0.1004		10	1	4.1	0.0796		10	1	0.921	0		10	1	4.101	0.2786		1	0.285	0.0552		2	5.561	0.0874
10	1	4.104	0.1		10	1	4.105	0.0794		10	1	0.917	0		10	1	4.105	0.2818		1	0.282	0.0556		2	5.572	0.0872
10	1	4.1055	0.1008		10	1	4.109	0.0792		10	1	0.913	0		10	1	4.11	0.285		1	0.279	0.056		2	5.583	0.087
10	1	4.1105	0.1016		10	1	4.113	0.079		10	1	0.908	0		10	1	4.113	0.2882		1	0.274	0.0564		2	5.604	0.0868
10	1	4.1155	0.1024		10	1	4.1155	0.0788		10	1	0.906	0		10	1	4.1155	0.2914		1	0.2725	0.0568		2	5.623	0.0866
10	1	4.1185	0.1032		10	1	4.118	0.0774		10	1	0.904	0		10	1	4.118	0.2948		1	0.271	0.057		2	5.645	0.0864
10	1	4.121	0.104		10	1	4.121	0.076		10	1	0.9	0		10	1	4.123	0.2982		1	0.267	0.0572		2	5.656	0.0862
10	1	4.1235	0.1028		10	1	4.125	0.0746		10	1	0.895	0		10	1	4.127	0.3016		1	0.262	0.0574		2	5.667	0.0866
10	1	4.1275	0.1016		10	1	4.13	0.0732		10	1	0.891	0		10	1	4.129	0.305		1	0.258	0.0576		2	5.686	0.087
10	1	4.1325	0.1004		10	1	4.132	0.0718		10	1	0.8885	0		10	1	4.1315	0.3084		1	0.256	0.0578		2	5.709	0.0874
10	1	4.1355	0.0992		10	1	4.134	0.0702		10	1	0.886	0		10	1	4.134	0.3112		1	0.254	0.0578		2	5.73	0.0878
10	1	4.137	0.098		10	1	4.138	0.0686		10	1	0.884	0		10	1	4.139	0.314		1	0.251	0.0578		2	5.74	0.0882
10	1	4.1385	0.0986		10	1	4.142	0.067		10	1	0.88	0		10	1	4.143	0.3168		1	0.246	0.0578		2	5.75	0.0882
10	1	4.1435	0.0992		10	1	4.147	0.0654		10	1	0.875	0		10	1	4.147	0.3196		1	0.239	0.0578		2	5.772	0.0882
10	1	4.1475	0.0998		10	1	4.149	0.0638		10	1	0.8725	0		10	1	4.1495	0.3224		1	0.237	0.0578		2	5.792	0.0882
10	1	4.1515	0.1004		10	1	4.151	0.0638		10	1	0.87	0		10	1	4.152	0.326		1	0.235	0.0582		2	5.814	0.0882
10	1	4.154	0.101		10	1	4.154	0.0638		10	1	0.867	0		10	1	4.155	0.3296		1	0.232	0.0586		2	5.8235	0.0882
10	1	4.1565	0.1006		10	1	4.158	0.0638		10	1	0.863	0		10	1	4.16	0.3332		1	0.227	0.059		2	5.833	0.0882
10	1	4.1605	0.1002		10	1	4.162	0.0638		10	1	0.858	0		10	1	4.164	0.3368		1	0.223	0.0594		2	5.855	0.0882
10	1	4.1655	0.0998		10	1	4.1645	0.0638		10	1	0.8555	0		10	1	4.1655	0.3404		1	0.2215	0.0598		2	5.876	0.0882
10	1	4.1695	0.0994		10	1	4.167	0.0638		10	1	0.853	0		10	1	4.167	0.3434		1	0.22	0.0604		2	5.897	0.0882
10	1	4.1715	0.099		10	1	4.171	0.0638		10	1	0.851	0		10	1	4.172	0.3464		1	0.216	0.061		2	5.9075	0.0882
10	1	4.1735	0.1006		10	1	4.175	0.0638		10	1	0.846	0		10	1	4.176	0.3494		1	0.213	0.0616		2	5.918	0.0876
10	1	4.1765	0.1022		10	1	4.18	0.0638		10	1	0.842	0		10	1	4.18	0.3524		1	0.209	0.0622		2	5.937	0.087
10	1	4.1805	0.1038		10	1	4.182	0.0638		10	1	0.84	0		10	1	4.1825	0.3554		1	0.207	0.0628		2	5.96	0.0864
10	1	4.1845	0.1054		10	1	4.184	0.0622		10	1	0.838	0		10	1	4.185	0.3584		1	0.205	0.0626		2	5.98	0.0858
10	1	4.187	0.107		10	1	4.187	0.0606		10	1	0.833	0		10	1	4.189	0.3614		1	0.201	0.0624		2	5.9905	0.0852
10	1	4.1895	0.1064		10	1	4.193	0.059		10	1	0.829	0		10	1	4.193	0.3644		1	0.196	0.0622		2	6.001	0.085
10	1	4.1935	0.1058		10	1	4.196	0.0574		10	1	0.825	0		10	1	4.198	0.3674		1	0.191	0.062		2	6.022	0.0848
10	1	4.1975	0.1052		10	1	4.198	0.0558		10	1	0.8225	0		10	1	4.2	0.3704		1	0.1885	0.0618		2	6.043	0.0846
10	1	4.2025	0.1046		10	1	4.2	0.0522		10	1	0.82	0		10	1	4.202	0.373		1	0.186	0.0616		2	6.063	0.0844
10	1	4.205	0.104		10	1	4.205	0.0486		10	1	0.816	0		10	1	4.204	0.3756		1	0.182	0.0614		2	6.073	0.0842
10	1	4.2075	0.1026		10	1	4.209	0.045		10	1	0.813	0		10	1	4.211	0.3782		1	0.178	0.0612		2	6.083	0.0838
10	1	4.2095	0.1012		10	1	4.213	0.0414		10	1	0.809	0		10	1	4.213	0.3808		1	0.174	0.061		2	6.104	0.0834
10	1	4.2155	0.0998		10	1	4.215	0.0378		10	1	0.8065	0		10	1	4.215	0.3834		1	0.1725	0.0608		2	6.126	0.083
10	1	4.2205	0.0984		10	1	4.217	0.0346		10	1	0.804	0		10	1	4.217	0.3862		1	0.171	0.0613		2	6.145	0.0826
10	1	4.2215	0.097		10	1	4.22	0.0314		10	1	0.8	0		10	1	4.221	0.389		1	0.167	0.0618		2	6.156	0.0822
10	1	4.2225	0.097		10	1	4.224	0.0282		10	1	0.795	0		10	1	4.226	0.3918		1	0.16	0.0623		2	6.167	0.0818
10	1	4.2275	0.097		10	1	4.229	0.025		10	1	0.791	0		10	1	4.231	0.3946		1	0.159	0.0628		2	6.189	0.0814
10	1	4.2315	0.097		10	1	4.2315	0.0218		10	1	0.789	0		10	1	4.233	0.3974		1	0.158	0.0633		2	6.209	0.081
10	1	4.2355	0.097		10	1	4.234	0.0214		10	1	0.787	0		10	1	4.235	0.3998		1	0.155	0.0638		2	6.232	0.0806
10	1	4.238	0.097		10	1	4.237	0.021		10	1	0.782	0		10	1	4.238	0.4022		1	0.152	0.0643		2	6.2415	0.0802
10	1	4.2405	0.0974		10	1	4.242	0.0206		10	1	0.778	0		10	1	4.242	0.4046		1	0.147	0.0648		2	6.251	0.0796
10	1	4.2445	0.0978		10	1	4.247	0.0202		10	1	0.774	0		10	1	4.247	0.407		1	0.143	0.0653		2	6.271	0.079
10	1	4.2485	0.0982		10	1	4.2485	0.0198		10	1	0.7725	0		10	1	4.249	0.4094		1	0.1395	0.0658		2	6.291	0.0784
10	1	4.2515	0.0986		10	1	4.25	0.0204		10	1	0.771	0		10	1	4.251	0.4118		1	0.136	0.066		2	6.312	0.0778
10	1	4.254	0.099		10	1	4.254	0.021		10	1	0.766	0		10	1	4.255	0.4142		1	0.133	0.0662		2	6.3225	0.0772
10	1	4.2565	0.0984		10	1	4.259	0.0216		10	1	0.763	0		10	1	4.259	0.4166		1	0.127	0.0664		2	6.333	0.0774
10	1	4.2605	0.0978		10	1	4.264	0.0222		10	1	0.758	0		10	1	4.264	0.419		1	0.122	0.0666		2	6.354	0.0776
10	1	4.2645	0.0972		10	1	4.2655	0.0228		10	1	0.756	0		10	1	4.266	0.4214		1	0.121	0.0668		2	6.375	0.0778
10	1	4.2695	0.0966		10	1	4.267	0.024		10	1	0.754	0		10	1	4.268	0.423		1	0.12	0.067		2	6.396	0.078
10	1	4.2715	0.096		10	1	4.271	0.0252		10	1	0.75	0		10	1	4.271	0.4246		1	0.116	0.0672		2	6.4065	0.0782
10	1	4.2735	0.0954		10	1	4.275	0.0264		10	1	0.745	0		10	1	4.277	0.4262		1	0.111	0.0674		2	6.417	0.078
10	1	4.2775	0.0948		10	1	4.28	0.0276		10	1	0.743	0		10	1	4.28	0.4278		1	0.108	0.0676		2	6.438	0.0778
10	1	4.2825	0.0942		10	1	4.282	0.0288		10	1	0.741	0		10	1	4.282	0.4294		1	0.107	0.0678		2	6.458	0.0776
10	1	4.2865	0.0936		10	1	4.284	0.0294		10	1	0.736	0		10	1	4.284	0.4308		1	0.106	0.0684		2	6.479	0.0774
10	1	4.2875	0.093		10	1	4.288	0.03		10	1	0.734	0		10	1	4.288	0.4322		1	0.102	0.069		2	6.4895	0.0772
10	1	4.2885	0.093		10	1	4.292	0.0306		10	1	0.729	0		10	1	4.293	0.4336		1	0.097	0.0696		2	6.5	0.077
10	1	4.2935	0.093		10	1	4.297	0.0312		10	1	0.725	0		10	1	4.297	0.435		1	0.093	0.0702		2	6.52	0.0768
10	1	4.2975	0.093		10	1	4.2985	0.0318		10	1	0.723	0		10	1	4.2995	0.4364		1	0.09	0.0708		2	6.54	0.0766
10	1	4.3015	0.093		10	1	4.3	0.033		10	1	0.721	0		10	1	4.302	0.4382		1	0.087	0.0714		2	6.561	0.0764
10	1	4.304	0.093		10	1	4.304	0.0342		10	1	0.716	0		10	1	4.306	0.44		1	0.083	0.072		2	6.5715	0.0762
10	1	4.3065	0.0942		10	1	4.308	0.0354		10	1	0.712	0		10	1	4.31	0.4418		1	0.078	0.0726		2	6.582	0.0754
10	1	4.3105	0.0954		10	1	4.312	0.0366		10	1	0.708	0		10	1	4.313	0.4436		1	0.072	0.0732		2	6.603	0.0746
10	1	4.3145	0.0966		10	1	4.3145	0.0378		10	1	0.7065	0		10	1	4.315	0.4454		1	0.07	0.0738		2	6.624	0.0738
10	1	4.3195	0.0978		10	1	4.317	0.04		10	1	0.705	0		10	1	4.317	0.4468		1	0.068	0.076		2	6.645	0.073
10	1	4.322	0.099		10	1	4.321	0.0422		10	1	0.701	0		10	1	4.322	0.4482		1	0.064	0.0782		2	6.6555	0.0722
10	1	4.3245	0.0982		10	1	4.325	0.0444		10	1	0.696	0		10	1	4.326	0.4496		1	0.06	0.0804		2	6.666	0.072
10	1	4.3265	0.0974		10	1	4.328	0.0466		10	1	0.692	0		10	1	4.33	0.451		1	0.059	0.0826		2	6.686	0.0718
10	1	4.3315	0.0966		10	1	4.3315	0.0488		10	1	0.6895	0		10	1	4.3325	0.4524		1	0.0575	0.0848		2	6.707	0.0716
10	1	4.3355	0.0958		10	1	4.335	0.049		10	1	0.687	0		10	1	4.335	0.4532		1	0.056	0.0848		2	6.728	0.0714
10	1	4.3375	0.095		10	1	4.337	0.0492		10	1	0.683	0		10	1	4.339	0.454		1	0.054	0.0848		2	6.7385	0.0712
10	1	4.3395	0.0964		10	1	4.341	0.0494		10	1	0.678	0		10	1	4.343	0.4548		1	0.049	0.0848		2	6.749	0.0716
10	1	4.3445	0.0978		10	1	4.347	0.0496		10	1	0.674	0		10	1	4.346	0.4556		1	0.042	0.0848		2	6.769	0.072
10	1	4.3475	0.0992		10	1	4.3485	0.0498		10	1	0.672	0		10	1	4.348	0.4564		1	0.0395	0.0848		2	6.789	0.0724
10	1	4.3525	0.1006		10	1	4.35	0.0488		10	1	0.67	0		10	1	4.35	0.4576		1	0.037	0.0778		2	6.808	0.0728
10	1	4.3545	0.102		10	1	4.355	0.0478		10	1	0.667	0		10	1	4.355	0.4588		1	0.032	0.0708		2	6.8195	0.0732
10	1	4.3565	0.102		10	1	4.359	0.0468		10	1	0.663	0		10	1	4.359	0.46		1	0.028	0.0638		2	6.831	0.073
10	1	4.3615	0.102		10	1	4.363	0.0458		10	1	0.659	0		10	1	4.364	0.4612		1	0.023	0.0568		2	6.852	0.0728
10	1	4.3645	0.102		10	1	4.3655	0.0448		10	1	0.6565	0		10	1	4.366	0.4624		1	0.0215	0.0498		2	6.873	0.0726
10	1	4.3685	0.102		10	1	4.368	0.0452		10	1	0.654	0		10	1	4.368	0.464		1	0.02	0.046		2	6.893	0.0724
10	1	4.3705	0.102		10	1	4.372	0.0456		10	1	0.65	0		10	1	4.371	0.4656		1	0.017	0.0422		2	6.904	0.0722
10	1	4.3725	0.1024		10	1	4.375	0.046		10	1	0.646	0		10	1	4.377	0.4672		1	0.013	0.0384		2	6.915	0.0718
10	1	4.3765	0.1028		10	1	4.379	0.0464		10	1	0.641	0		10	1	4.381	0.4688		1	0.008	0.0346		2	6.935	0.0714
10	1	4.3815	0.1032		10	1	4.3815	0.0468		10	1	0.639	0		10	1	4.3825	0.4704		1	0.006	0.0308		2	6.957	0.071
10	1	4.3855	0.1036		10	1	4.384	0.0476		10	1	0.637	0		10	1	4.384	0.471		1	0.004	0.0286		2	6.979	0.0706
10	1	4.3875	0.104		10	1	4.388	0.0484		10	1	0.634	0		10	1	4.39	0.4716		1	0	0.0264		2	6.989	0.0702
10	1	4.3895	0.1038		10	1	4.392	0.0492		10	1	0.628	0		10	1	4.393	0.4722		1	-0.003	0.0242		2	6.999	0.0698
10	1	4.3945	0.1036		10	1	4.396	0.05		10	1	0.625	0		10	1	4.397	0.4728		1	-0.008	0.022		2	7.019	0.0694
10	1	4.3975	0.1034		10	1	4.3985	0.0508		10	1	0.623	0		10	1	4.399	0.4734		1	-0.01	0.0198		2	7.041	0.069
10	1	4.4015	0.1032		10	1	4.401	0.0508		10	1	0.621	0		10	1	4.401	0.4744		1	-0.012	0.0174		2	7.06	0.0686
10	1	4.404	0.103		10	1	4.405	0.0508		10	1	0.616	0		10	1	4.406	0.4754		1	-0.017	0.015		2	7.0715	0.0682
10	1	4.4065	0.1026		10	1	4.408	0.0508		10	1	0.612	0		10	1	4.41	0.4764		1	-0.021	0.0126		2	7.083	0.0686
10	1	4.4105	0.1022		10	1	4.412	0.0508		10	1	0.608	0		10	1	4.414	0.4774		1	-0.026	0.0102		2	7.103	0.069
10	1	4.4145	0.1018		10	1	4.414	0.0508		10	1	0.606	0		10	1	4.416	0.4784		1	-0.028	0.0078		2	7.123	0.0694
10	1	4.4195	0.1014		10	1	4.416	0.0514		10	1	0.604	0		10	1	4.418	0.4792		1	-0.03	0.0044		2	7.145	0.0698
10	1	4.4215	0.101		10	1	4.421	0.052		10	1	0.6	0		10	1	4.421	0.48		1	-0.034	0.000999999		2	7.1545	0.0702
10	1	4.4235	0.1006		10	1	4.426	0.0526		10	1	0.595	0		10	1	4.425	0.4808		1	-0.04	-0.0024		2	7.164	0.0728
10	1	4.4275	0.1002		10	1	4.43	0.0532		10	1	0.592	0		10	1	4.43	0.4816		1	-0.044	-0.0058		2	7.186	0.0754
10	1	4.4305	0.0998		10	1	4.432	0.0538		10	1	0.5895	0		10	1	4.432	0.4824		1	-0.0445	-0.0092		2	7.206	0.078
10	1	4.4365	0.0994		10	1	4.434	0.0538		10	1	0.587	0		10	1	4.434	0.4832		1	-0.045	-0.0096		2	7.227	0.0806
10	1	4.438	0.099		10	1	4.438	0.0538		10	1	0.583	0		10	1	4.438	0.484		1	-0.048	-0.01		2	7.238	0.0832
10	1	4.4395	0.0982		10	1	4.441	0.0538		10	1	0.579	0		10	1	4.443	0.4848		1	-0.054	-0.0104		2	7.249	0.0812
10	1	4.4435	0.0974		10	1	4.447	0.0538		10	1	0.575	0		10	1	4.447	0.4856		1	-0.058	-0.0108		2	7.269	0.0792
10	1	4.4475	0.0966		10	1	4.4485	0.0538		10	1	0.573	0		10	1	4.4495	0.4864		1	-0.06	-0.0112		2	7.29	0.0772
10	1	4.4515	0.0958		10	1	4.45	0.0538		10	1	0.571	0		10	1	4.452	0.4868		1	-0.062	-0.0112		2	7.31	0.0752
10	1	4.454	0.095		10	1	4.454	0.0538		10	1	0.566	0		10	1	4.456	0.4872		1	-0.067	-0.0112		2	7.3105	0.0732
10	1	4.4565	0.0932		10	1	4.458	0.0538		10	1	0.562	0		10	1	4.459	0.4876		1	-0.072	-0.0112		2	7.311	0.073
10	1	4.4615	0.0914		10	1	4.463	0.0538		10	1	0.559	0		10	1	4.463	0.488		1	-0.076	-0.0112		2	7.309	0.0728
10	1	4.4635	0.0896		10	1	4.465	0.0538		10	1	0.5565	0		10	1	4.465	0.4884		1	-0.0785	-0.0112		2	7.302	0.0726
10	1	4.4695	0.0878		10	1	4.467	0.0528		10	1	0.554	0		10	1	4.467	0.489		1	-0.081	-0.0112		2	7.296	0.0724
10	1	4.471	0.086		10	1	4.472	0.0518		10	1	0.55	0		10	1	4.471	0.4896		1	-0.085	-0.0112		2	7.291	0.0722
10	1	4.4725	0.0858		10	1	4.476	0.0508		10	1	0.546	0		10	1	4.476	0.4902		1	-0.088	-0.0112		2	7.286	0.0718
10	1	4.4775	0.0856		10	1	4.48	0.0498		10	1	0.541	0		10	1	4.48	0.4908		1	-0.092	-0.0112		2	7.273	0.0714
10	1	4.4815	0.0854		10	1	4.4815	0.0488		10	1	0.539	0		10	1	4.482	0.4914		1	-0.0935	-0.0112		2	7.254	0.071
10	1	4.4855	0.0852		10	1	4.483	0.0492		10	1	0.537	0		10	1	4.484	0.4914		1	-0.095	-0.0112		2	7.24	0.0706
10	1	4.4875	0.085		10	1	4.488	0.0496		10	1	0.533	0		10	1	4.489	0.4914		1	-0.099	-0.0112		2	7.2325	0.0702
10	1	4.4895	0.0852		10	1	4.492	0.05		10	1	0.529	0		10	1	4.494	0.4914		1	-0.102	-0.0112		2	7.225	0.0678
10	1	4.4945	0.0854		10	1	4.496	0.0504		10	1	0.524	0		10	1	4.496	0.4914		1	-0.1045	-0.0112		2	7.206	0.0654
10	1	4.4985	0.0856		10	1	4.498	0.0508		10	1	0.523	0		10	1	4.498	0.4914		1	-0.107	-0.0112		2	7.187	0.063
10	1	4.5025	0.0858		10	1	4.5	0.051		10	1	0.522	0		10	1	4.5	0.4912		1	-0.113	-0.0112		2	7.168	0.0606
10	1	4.505	0.086		10	1	4.505	0.0512		10	1	0.517	0		10	1	4.505	0.491		1	-0.118	-0.0112		2	7.1565	0.0582
10	1	4.5075	0.0862		10	1	4.509	0.0514		10	1	0.513	0		10	1	4.509	0.4908		1	-0.121	-0.0112		2	7.145	0.0567
10	1	4.5105	0.0864		10	1	4.514	0.0516		10	1	0.509	0		10	1	4.514	0.4906		1	-0.127	-0.0112		2	7.126	0.0552
10	1	4.5145	0.0866		10	1	4.515	0.0518		10	1	0.5065	0		10	1	4.516	0.4904		1	-0.1295	-0.0112		2	7.104	0.0537
10	1	4.5195	0.0868		10	1	4.516	0.0518		10	1	0.504	0		10	1	4.518	0.4904		1	-0.132	-0.0112		2	7.084	0.0522
10	1	4.5215	0.087		10	1	4.521	0.0518		10	1	0.499	0		10	1	4.522	0.4904		1	-0.135	-0.0112		2	7.065	0.0507
10	1	4.5235	0.0884		10	1	4.525	0.0518		10	1	0.496	0		10	1	4.525	0.4904		1	-0.139	-0.0112		2	7.055	0.0492
10	1	4.5275	0.0898		10	1	4.529	0.0518		10	1	0.491	0		10	1	4.531	0.4904		1	-0.143	-0.0112		2	7.045	0.0487
10	1	4.5315	0.0912		10	1	4.531	0.0518		10	1	0.489	0		10	1	4.5325	0.4904		1	-0.1445	-0.0112		2	7.023	0.0482
10	1	4.5355	0.0926		10	1	4.533	0.052		10	1	0.487	0		10	1	4.534	0.4904		1	-0.146	-0.0112		2	7.001	0.0477
10	1	4.537	0.094		10	1	4.538	0.0522		10	1	0.484	0		10	1	4.538	0.4904		1	-0.148	-0.0112		2	6.991	0.0472
10	1	4.5385	0.094		10	1	4.542	0.0524		10	1	0.479	0		10	1	4.543	0.4904		1	-0.151	-0.0112		2	6.981	0.047
10	1	4.5435	0.094		10	1	4.547	0.0526		10	1	0.477	0		10	1	4.547	0.4904		1	-0.156	-0.0112		2	6.962	0.0468
10	1	4.5495	0.094		10	1	4.549	0.0528		10	1	0.475	0		10	1	4.549	0.4904		1	-0.1585	-0.0112		2	6.939	0.0466
10	1	4.5525	0.094		10	1	4.551	0.0532		10	1	0.471	0		10	1	4.551	0.4912		1	-0.161	-0.0112		2	6.92	0.0464
10	1	4.5545	0.094		10	1	4.554	0.0536		10	1	0.466	0		10	1	4.556	0.492		1	-0.166	-0.0112		2	6.9095	0.0462
10	1	4.5565	0.0938		10	1	4.558	0.054		10	1	0.462	0		10	1	4.558	0.4928		1	-0.172	-0.0112		2	6.899	0.0464
10	1	4.5605	0.0936		10	1	4.563	0.0544		10	1	0.458	0		10	1	4.564	0.4936		1	-0.175	-0.0112		2	6.877	0.0466
10	1	4.5645	0.0934		10	1	4.5645	0.0548		10	1	0.456	0		10	1	4.5655	0.4944		1	-0.1775	-0.0112		2	6.858	0.0468
10	1	4.5695	0.0932		10	1	4.566	0.0548		10	1	0.454	0		10	1	4.567	0.4946		1	-0.18	-0.0112		2	6.836	0.047
10	1	4.572	0.093		10	1	4.571	0.0548		10	1	0.449	0		10	1	4.571	0.4948		1	-0.184	-0.0112		2	6.826	0.0472
10	1	4.5745	0.0936		10	1	4.575	0.0548		10	1	0.447	0		10	1	4.576	0.495		1	-0.186	-0.0112		2	6.816	0.0472
10	1	4.5765	0.0942		10	1	4.58	0.0548		10	1	0.442	0		10	1	4.581	0.4952		1	-0.193	-0.0112		2	6.796	0.0472
10	1	4.5805	0.0948		10	1	4.581	0.0548		10	1	0.4395	0		10	1	4.583	0.4954		1	-0.1945	-0.0112		2	6.773	0.0472
10	1	4.5855	0.0954		10	1	4.582	0.0548		10	1	0.437	0		10	1	4.585	0.4968		1	-0.196	-0.0112		2	6.752	0.0472
10	1	4.5875	0.096		10	1	4.589	0.0548		10	1	0.433	0		10	1	4.589	0.4982		1	-0.199	-0.0112		2	6.7415	0.0472
10	1	4.5895	0.0944		10	1	4.591	0.0548		10	1	0.429	0		10	1	4.594	0.4996		1	-0.203	-0.0112		2	6.731	0.0472
10	1	4.5935	0.0928		10	1	4.595	0.0548		10	1	0.424	0		10	1	4.598	0.501		1	-0.207	-0.0112		2	6.712	0.0472
10	1	4.5975	0.0912		10	1	4.598	0.0548		10	1	0.4225	0		10	1	4.6	0.5024		1	-0.2095	-0.0112		2	6.69	0.0472
10	1	4.6015	0.0896		10	1	4.601	0.0558		10	1	0.421	0		10	1	4.602	0.5036		1	-0.212	-0.0112		2	6.671	0.0472
10	1	4.603	0.088		10	1	4.604	0.0568		10	1	0.416	0		10	1	4.605	0.5048		1	-0.217	-0.0112		2	6.661	0.0472
10	1	4.6045	0.0878		10	1	4.609	0.0578		10	1	0.411	0		10	1	4.609	0.506		1	-0.222	-0.0112		2	6.651	0.0474
10	1	4.6115	0.0876		10	1	4.613	0.0588		10	1	0.407	0		10	1	4.613	0.5072		1	-0.227	-0.0112		2	6.629	0.0476
10	1	4.6155	0.0874		10	1	4.615	0.0598		10	1	0.4055	0		10	1	4.6155	0.5084		1	-0.229	-0.0112		2	6.609	0.0478
10	1	4.6185	0.0872		10	1	4.617	0.0602		10	1	0.404	0		10	1	4.618	0.479		1	-0.231	-0.0112		2	6.587	0.048
10	1	4.621	0.087		10	1	4.622	0.0606		10	1	0.4	0		10	1	4.622	0.4496		1	-0.234	-0.0112		2	6.5765	0.0482
10	1	4.6235	0.0868		10	1	4.626	0.061		10	1	0.396	0		10	1	4.626	0.4202		1	-0.238	-0.0112		2	6.566	0.0484
10	1	4.6275	0.0866		10	1	4.629	0.0614		10	1	0.391	0		10	1	4.631	0.3908		1	-0.243	-0.0112		2	6.547	0.0486
10	1	4.6315	0.0864		10	1	4.631	0.0618		10	1	0.389	0		10	1	4.633	0.3614		1	-0.245	-0.0112		2	6.524	0.0488
10	1	4.6355	0.0862		10	1	4.633	0.0618		10	1	0.387	0		10	1	4.635	0.3384		1	-0.247	-0.0112		2	6.505	0.049
10	1	4.638	0.086		10	1	4.638	0.0618		10	1	0.383	0		10	1	4.638	0.3154		1	-0.248	-0.0112		2	6.494	0.0492
10	1	4.6405	0.0868		10	1	4.642	0.0618		10	1	0.38	0		10	1	4.644	0.2924		1	-0.252	-0.0112		2	6.483	0.049
10	1	4.6445	0.0876		10	1	4.646	0.0618		10	1	0.374	0		10	1	4.647	0.2694		1	-0.257	-0.0112		2	6.463	0.0488
10	1	4.6485	0.0884		10	1	4.6485	0.0618		10	1	0.3725	0		10	1	4.649	0.2464		1	-0.2595	-0.0112		2	6.441	0.0486
10	1	4.6515	0.0892		10	1	4.651	0.0618		10	1	0.371	0		10	1	4.651	0.2502		1	-0.262	-0.0112		2	6.421	0.0484
10	1	4.6535	0.09		10	1	4.655	0.0618		10	1	0.367	0		10	1	4.655	0.254		1	-0.268	-0.0112		2	6.41	0.0482
10	1	4.6555	0.0914		10	1	4.659	0.0618		10	1	0.362	0		10	1	4.66	0.2578		1	-0.273	-0.0112		2	6.399	0.048
10	1	4.6605	0.0928		10	1	4.662	0.0618		10	1	0.358	0		10	1	4.664	0.2616		1	-0.276	-0.0112		2	6.378	0.0478
10	1	4.6655	0.0942		10	1	4.665	0.0618		10	1	0.356	0		10	1	4.666	0.2654		1	-0.278	-0.0112		2	6.358	0.0476
10	1	4.6685	0.0956		10	1	4.668	0.0616		10	1	0.354	0		10	1	4.668	0.2684		1	-0.28	-0.0112		2	6.337	0.0474
10	1	4.6705	0.097		10	1	4.671	0.0614		10	1	0.35	0		10	1	4.672	0.2714		1	-0.285	-0.0112		2	6.327	0.0472
10	1	4.6725	0.0972		10	1	4.675	0.0612		10	1	0.345	0		10	1	4.675	0.2744		1	-0.289	-0.0112		2	6.317	0.0476
10	1	4.6775	0.0974		10	1	4.679	0.061		10	1	0.341	0		10	1	4.68	0.2774		1	-0.293	-0.0112		2	6.297	0.048
10	1	4.6815	0.0976		10	1	4.6815	0.0608		10	1	0.3395	0		10	1	4.682	0.2804		1	-0.295	-0.0112		2	6.275	0.0484
10	1	4.6835	0.0978		10	1	4.684	0.0612		10	1	0.338	0		10	1	4.684	0.2828		1	-0.297	-0.0112		2	6.256	0.0488
10	1	4.685	0.098		10	1	4.688	0.0616		10	1	0.334	0		10	1	4.688	0.2852		1	-0.299	-0.0112		2	6.245	0.0492
10	1	4.6865	0.09525		10	1	4.693	0.062		10	1	0.329	0		10	1	4.693	0.2876		1	-0.302	-0.0112		2	6.234	0.0494
10	1	4.6875	0.0925		10	1	4.697	0.0624		10	1	0.325	0		10	1	4.697	0.29		1	-0.307	-0.0112		2	6.215	0.0496
10	1	4.6885	0.08975		10	1	4.699	0.0628		10	1	0.323	0		10	1	4.699	0.2924		1	-0.3095	-0.0112		2	6.195	0.0498
10	1	4.6885	0.087		10	1	4.701	0.0632		10	1	0.321	0		10	1	4.701	0.295		1	-0.312	-0.0112		2	6.173	0.05
10	1	4.6885	0.0876		10	1	4.704	0.0636		10	1	0.317	0		10	1	4.705	0.2976		2	0	0		2	6.1625	0.0502
10	1	4.6885	0.0882		10	1	4.708	0.064		10	1	0.312	0		10	1	4.71	0.3002		2	0.005	0.0025		2	6.152	0.0504
10	1	4.6885	0.0888		10	1	4.713	0.0644		10	1	0.308	0		10	1	4.713	0.3028		2	0.0085	0.005		2	6.13	0.0506
10	1	4.6885	0.0894		10	1	4.715	0.0648		10	1	0.3065	0		10	1	4.716	0.3054		2	0.012	0.009		2	6.109	0.0508
10	1	4.688	0.09		10	1	4.717	0.0666		10	1	0.305	0		10	1	4.719	0.3076		2	0.016	0.013		2	6.087	0.051
10	1	4.6875	0.0864		10	1	4.721	0.0684		10	1	0.3	0		10	1	4.721	0.3098		2	0.021	0.017		2	6.077	0.0512
10	1	4.6845	0.0828		10	1	4.726	0.0702		10	1	0.296	0		10	1	4.726	0.312		2	0.0225	0.021		2	6.067	0.0513667
10	1	4.6825	0.0792		10	1	4.73	0.072		10	1	0.292	0		10	1	4.73	0.3142		2	0.024	0.023		2	6.046	0.0515333
10	1	4.6785	0.0756		10	1	4.732	0.0738		10	1	0.2895	0		10	1	4.7325	0.3164		2	0.028	0.025		2	6.024	0.0517
10	1	4.6755	0.072		10	1	4.734	0.0742		10	1	0.287	0		10	1	4.735	0.3188		2	0.032	0.027		2	6.003	0.0518667
10	1	4.6725	0.0708		10	1	4.739	0.0746		10	1	0.283	0		10	1	4.738	0.3212		2	0.036	0.029		2	5.982	0.0520333
10	1	4.6685	0.0696		10	1	4.742	0.075		10	1	0.279	0		10	1	4.744	0.3236		2	0.037	0.031		2	5.9715	0.0522
10	1	4.6625	0.0684		10	1	4.746	0.0754		10	1	0.274	0		10	1	4.748	0.326		2	0.038	0.0321667		2	5.961	0.05195
10	1	4.6595	0.0672		10	1	4.748	0.0758		10	1	0.272	0		10	1	4.75	0.3284		2	0.042	0.0333333		2	5.94	0.0517
10	1	4.657	0.066		10	1	4.75	0.0766		10	1	0.27	0		10	1	4.752	0.3304		2	0.047	0.0345		2	5.918	0.05145
10	1	4.6545	0.066		10	1	4.755	0.0774		10	1	0.266	0		10	1	4.755	0.3324		2	0.051	0.0356667		2	5.908	0.0512
10	1	4.6505	0.066		10	1	4.758	0.0782		10	1	0.263	0		10	1	4.759	0.3344		2	0.056	0.0368333		2	5.898	0.0508
10	1	4.6455	0.066		10	1	4.763	0.079		10	1	0.261	0		10	1	4.763	0.3364		2	0.0585	0.038		2	5.876	0.0504
10	1	4.6415	0.066		10	1	4.765	0.0798		10	1	0.259	0		10	1	4.7655	0.3384		2	0.061	0.0395		2	5.856	0.05
10	1	4.6395	0.066		10	1	4.767	0.0798		10	1	0.254	0		10	1	4.768	0.3406		2	0.065	0.041		2	5.836	0.0496
10	1	4.6375	0.0646		10	1	4.772	0.0798		10	1	0.25	0		10	1	4.772	0.3428		2	0.071	0.0425		2	5.825	0.0492
10	1	4.6345	0.0632		10	1	4.775	0.0798		10	1	0.245	0		10	1	4.776	0.345		2	0.073	0.044		2	5.814	0.0492
10	1	4.6305	0.0618		10	1	4.779	0.0798		10	1	0.242	0		10	1	4.779	0.3472		2	0.075	0.0454		2	5.795	0.0492
10	1	4.6255	0.0604		10	1	4.781	0.0798		10	1	0.2395	0		10	1	4.782	0.3494		2	0.079	0.0468		2	5.772	0.0492
10	1	4.6235	0.059		10	1	4.783	0.08		10	1	0.237	0		10	1	4.785	0.3514		2	0.083	0.0482		2	5.752	0.0492
10	1	4.6215	0.053		10	1	4.788	0.0802		10	1	0.232	0		10	1	4.788	0.3534		2	0.087	0.0496		2	5.73	0.0492
10	1	4.6175	0.047		10	1	4.793	0.0804		10	1	0.228	0		10	1	4.792	0.3554		2	0.088	0.051		2	5.72	0.0492
10	1	4.6125	0.041		10	1	4.796	0.0806		10	1	0.225	0		10	1	4.797	0.3574		2	0.089	0.0516		2	5.71	0.04945
10	1	4.6085	0.035		10	1	4.7985	0.0808		10	1	0.223	0		10	1	4.799	0.3594		2	0.093	0.0522		2	5.689	0.0497
10	1	4.6065	0.029		10	1	4.801	0.0814		10	1	0.221	0		10	1	4.801	0.3616		2	0.098	0.0528		2	5.669	0.04995
10	1	4.6045	0.0258		10	1	4.805	0.082		10	1	0.217	0		10	1	4.806	0.3638		2	0.102	0.0534		2	5.6585	0.0502
10	1	4.5995	0.0226		10	1	4.808	0.0826		10	1	0.213	0		10	1	4.809	0.366		2	0.105	0.054		2	5.648	0.05
10	1	4.5965	0.0194		10	1	4.812	0.0832		10	1	0.208	0		10	1	4.812	0.3682		2	0.108	0.0552		2	5.627	0.0498
10	1	4.5925	0.0162		10	1	4.8145	0.0838		10	1	0.206	0		10	1	4.815	0.3704		2	0.113	0.0564		2	5.607	0.0496
10	1	4.5905	0.013		10	1	4.817	0.0832		10	1	0.204	0		10	1	4.818	0.3726		2	0.118	0.0576		2	5.587	0.0494
10	1	4.5885	0.0126		10	1	4.82	0.0826		10	1	0.199	0		10	1	4.823	0.3748		2	0.124	0.0588		2	5.576	0.0492
10	1	4.5845	0.0122		10	1	4.822	0.082		10	1	0.195	0		10	1	4.825	0.377		2	0.125	0.06		2	5.565	0.049
10	1	4.5805	0.0118		10	1	4.825	0.0814		10	1	0.192	0		10	1	4.83	0.3792		2	0.126	0.0592		2	5.546	0.0488
10	1	4.5745	0.0114		10	1	4.8265	0.0808		10	1	0.19	0		10	1	4.832	0.3814		2	0.129	0.0584		2	5.523	0.0486
10	1	4.5725	0.011		10	1	4.828	0.0754667		10	1	0.188	0		10	1	4.834	0.3836		2	0.132	0.0576		2	5.503	0.0484
10	1	4.5705	0.0108		10	1	4.829	0.0701333		10	1	0.183	0		10	1	4.838	0.3858		2	0.138	0.0568		2	5.4925	0.0482
10	1	4.5665	0.0106		10	1	4.829	0.0648		10	1	0.179	0		10	1	4.843	0.388		2	0.139	0.056		2	5.482	0.0482
10	1	4.5635	0.0104		10	1	4.829	0.0639667		10	1	0.175	0		10	1	4.848	0.3902		2	0.14	0.0564		2	5.462	0.0482
10	1	4.5595	0.0102		10	1	4.829	0.0631333		10	1	0.1725	0		10	1	4.8495	0.3924		2	0.145	0.0568		2	5.442	0.0482
10	1	4.557	0.01		10	1	4.829	0.0623		10	1	0.17	0		10	1	4.851	0.3946		2	0.151	0.0572		2	5.422	0.0482
10	1	4.5545	0.01		10	1	4.829	0.0614667		10	1	0.166	0		10	1	4.854	0.3968		2	0.155	0.0576		2	5.411	0.0482
10	1	4.5505	0.01		10	1	4.828	0.0606333		10	1	0.162	0		10	1	4.859	0.399		2	0.1575	0.058		2	5.4	0.0482
10	1	4.5465	0.01		10	1	4.827	0.0598		10	1	0.157	0		10	1	4.863	0.4012		2	0.16	0.061		2	5.378	0.0482
10	1	4.5425	0.01		10	1	4.826	0.0566		10	1	0.156	0		10	1	4.865	0.4034		2	0.163	0.064		2	5.358	0.0482
10	1	4.54	0.01		10	1	4.822	0.0534		10	1	0.155	0		10	1	4.867	0.4058		2	0.167	0.067		2	5.336	0.0482
10	1	4.5375	0.0098		10	1	4.817	0.0502		10	1	0.151	0		10	1	4.872	0.4082		2	0.172	0.07		2	5.3265	0.0482
10	1	4.5335	0.0096		10	1	4.814	0.047		10	1	0.146	0		10	1	4.876	0.4106		2	0.174	0.073		2	5.317	0.0484
10	1	4.5295	0.0094		10	1	4.812	0.0438		10	1	0.142	0		10	1	4.88	0.413		2	0.176	0.0742		2	5.297	0.0486
10	1	4.5265	0.0092		10	1	4.81	0.0416		10	1	0.1395	0		10	1	4.8825	0.4154		2	0.179	0.0754		2	5.275	0.0488
10	1	4.524	0.009		10	1	4.803	0.0394		10	1	0.137	0		10	1	4.885	0.4174		2	0.185	0.0766		2	5.254	0.049
10	1	4.5215	0.0088		10	1	4.8	0.0372		10	1	0.133	0		10	1	4.889	0.4194		2	0.188	0.0778		2	5.244	0.0492
10	1	4.5175	0.0086		10	1	4.795	0.035		10	1	0.128	0		10	1	4.891	0.4214		2	0.1895	0.079		2	5.234	0.049
10	1	4.5125	0.0084		10	1	4.793	0.0328		10	1	0.124	0		10	1	4.895	0.4234		2	0.191	0.0792		2	5.212	0.0488
10	1	4.5085	0.0082		10	1	4.791	0.0316		10	1	0.122	0		10	1	4.8965	0.4254		2	0.195	0.0794		2	5.193	0.0486
10	1	4.5065	0.008		10	1	4.787	0.0304		10	1	0.12	0		10	1	4.898	0.42665		2	0.2	0.0796		2	5.171	0.0484
10	1	4.5045	0.0082		10	1	4.783	0.0292		10	1	0.117	0		10	1	4.899	0.4279		2	0.204	0.0798		2	5.1605	0.0482
10	1	4.5005	0.0084		10	1	4.778	0.028		10	1	0.113	0		10	1	4.9	0.42915		2	0.207	0.08		2	5.15	0.048
10	1	4.4955	0.0086		10	1	4.776	0.0268		10	1	0.108	0		10	1	4.9	0.4304		2	0.21	0.0811667		2	5.129	0.0478
10	1	4.4915	0.0088		10	1	4.774	0.025		10	1	0.106	0		10	1	4.9	0.4308		2	0.214	0.0823333		2	5.107	0.0476
10	1	4.49	0.009		10	1	4.77	0.0232		10	1	0.104	0		10	1	4.9	0.4312		2	0.218	0.0835		2	5.086	0.0474
10	1	4.4885	0.0088		10	1	4.765	0.0214		10	1	0.1	0		10	1	4.9	0.4316		2	0.223	0.0846667		2	5.0755	0.0472
10	1	4.4835	0.0086		10	1	4.762	0.0196		10	1	0.095	0		10	1	4.9	0.432		2	0.226	0.0858333		2	5.065	0.047
10	1	4.4795	0.0084		10	1	4.76	0.0178		10	1	0.092	0		10	1	4.8995	0.4324		2	0.229	0.087		2	5.046	0.0468
10	1	4.4765	0.0082		10	1	4.758	0.0176		10	1	0.0895	0		10	1	4.899	0.431		2	0.232	0.086		2	5.024	0.0466
10	1	4.4735	0.008		10	1	4.754	0.0174		10	1	0.087	0		10	1	4.896	0.4296		2	0.235	0.085		2	5.004	0.0464
10	1	4.4705	0.008		10	1	4.749	0.0172		10	1	0.082	0		10	1	4.894	0.4282		2	0.239	0.084		2	4.9945	0.0462
10	1	4.4665	0.008		10	1	4.745	0.017		10	1	0.079	0		10	1	4.889	0.4268		2	0.2405	0.083		2	4.985	0.0462
10	1	4.4625	0.008		10	1	4.7425	0.0168		10	1	0.075	0		10	1	4.8865	0.4254		2	0.242	0.0836		2	4.963	0.0462
10	1	4.4575	0.008		10	1	4.74	0.0168		10	1	0.073	0		10	1	4.884	0.4238		2	0.247	0.0842		2	4.941	0.0462
10	1	4.4565	0.008		10	1	4.736	0.0168		10	1	0.071	0		10	1	4.88	0.4222		2	0.251	0.0848		2	4.921	0.0462
10	1	4.4555	0.008		10	1	4.732	0.0168		10	1	0.066	0		10	1	4.875	0.4206		2	0.254	0.0854		2	4.898	0.0462
10	1	4.4495	0.008		10	1	4.727	0.0168		10	1	0.063	0		10	1	4.871	0.419		2	0.256	0.086		2	4.888	0.0462
10	1	4.4445	0.008		10	1	4.725	0.0168		10	1	0.058	0		10	1	4.869	0.4174		2	0.258	0.0876667		2	4.878	0.0462
10	1	4.4425	0.008		10	1	4.723	0.0168		10	1	0.056	0		10	1	4.867	0.4164		2	0.265	0.0893333		2	4.858	0.0462
10	1	4.44	0.008		10	1	4.718	0.0168		10	1	0.054	0		10	1	4.862	0.4154		2	0.268	0.091		2	4.836	0.0462
10	1	4.4375	0.0078		10	1	4.716	0.0168		10	1	0.049	0		10	1	4.858	0.4144		2	0.273	0.0926667		2	4.825	0.0462
10	1	4.4335	0.0076		10	1	4.711	0.0168		10	1	0.046	0		10	1	4.853	0.4134		2	0.278	0.0943333		2	4.814	0.046
10	1	4.4295	0.0074		10	1	4.709	0.0168		10	1	0.042	0		10	1	4.852	0.4124		2	0.28	0.096		2	4.795	0.0458
10	1	4.4255	0.0072		10	1	4.707	0.0166		10	1	0.04	0		10	1	4.851	0.412		2	0.282	0.0985		2	4.774	0.0456
10	1	4.423	0.007		10	1	4.703	0.0164		10	1	0.038	0		10	1	4.844	0.4116		2	0.286	0.101		2	4.752	0.0454
10	1	4.4205	0.0072		10	1	4.698	0.0162		10	1	0.033	0		10	1	4.842	0.4112		2	0.29	0.1035		2	4.742	0.0452
10	1	4.4165	0.0074		10	1	4.694	0.016		10	1	0.029	0		10	1	4.837	0.4108		2	0.292	0.106		2	4.732	0.0448667
10	1	4.4115	0.0076		10	1	4.6915	0.0158		10	1	0.025	0		10	1	4.8345	0.4104		2	0.294	0.1082		2	4.71	0.0445333
10	1	4.4085	0.0078		10	1	4.689	0.01555		10	1	0.0225	0		10	1	4.832	0.4088		2	0.296	0.1104		2	4.689	0.0442
10	1	4.4065	0.008		10	1	4.687	0.0153		10	1	0.02	0		10	1	4.829	0.4072		2	0.301	0.1126		2	4.668	0.0438667
10	1	4.4045	0.0078		10	1	4.683	0.01505		10	1	0.016	0		10	1	4.824	0.4056		2	0.305	0.1148		2	4.647	0.0435333
10	1	4.4005	0.0076		10	1	4.6805	0.0148		10	1	0.012	0		10	1	4.82	0.404		2	0.307	0.117		2	4.637	0.0432
10	1	4.3965	0.0074		10	1	4.678	0.0148		10	1	0.009	0		10	1	4.818	0.4024		2	0.309	0.119667		2	4.627	0.0427
10	1	4.3915	0.0072		10	1	4.674	0.0148		10	1	0.0065	0		10	1	4.816	0.3994		2	0.314	0.122333		2	4.605	0.0422
10	1	4.3895	0.007		10	1	4.67	0.0148		10	1	0.004	0		10	1	4.812	0.3964		2	0.319	0.125		2	4.585	0.0417
10	1	4.3875	0.007		10	1	4.666	0.0148		10	1	0	0		10	1	4.807	0.3934		2	0.323	0.127667		2	4.574	0.0412
10	1	4.3835	0.007		10	1	4.661	0.0148		10	1	-0.004	0		10	1	4.804	0.3904		2	0.327	0.130333		2	4.563	0.0406
10	1	4.3805	0.007		10	1	4.659	0.0148		10	1	-0.008	0		10	1	4.802	0.3874		2	0.329	0.133		2	4.543	0.04
10	1	4.3755	0.007		10	1	4.657	0.0146		10	1	-0.0105	0		10	1	4.8	0.3842		2	0.331	0.1355		2	4.522	0.0394
10	1	4.3735	0.007		10	1	4.654	0.0144		10	1	-0.013	0		10	1	4.795	0.381		2	0.336	0.138		2	4.5	0.0388
10	1	4.3715	0.007		10	1	4.648	0.0142		10	1	-0.017	0		10	1	4.791	0.3778		2	0.338	0.1405		2	4.49	0.0382
10	1	4.3665	0.007		10	1	4.645	0.014		10	1	-0.022	0		10	1	4.787	0.3746		2	0.3395	0.143		2	4.48	0.0378667
10	1	4.3625	0.007		10	1	4.643	0.0138		10	1	-0.024	0		10	1	4.7845	0.3714		2	0.341	0.1446		2	4.459	0.0375333
10	1	4.3585	0.007		10	1	4.641	0.014		10	1	-0.026	0		10	1	4.782	0.368		2	0.345	0.1462		2	4.437	0.0372
10	1	4.3565	0.007		10	1	4.636	0.0142		10	1	-0.028	0		10	1	4.778	0.3646		2	0.348	0.1478		2	4.419	0.0368667
10	1	4.3545	0.0068		10	1	4.632	0.0144		10	1	-0.031	0		10	1	4.774	0.3612		2	0.353	0.1494		2	4.398	0.0365333
10	1	4.3505	0.0066		10	1	4.627	0.0146		10	1	-0.032	0		10	1	4.769	0.3578		2	0.355	0.151		2	4.388	0.0362
10	1	4.3455	0.0064		10	1	4.625	0.0148		10	1	-0.033	0		10	1	4.767	0.3544		2	0.357	0.1534		2	4.378	0.03595
10	1	4.3425	0.0062		10	1	4.623	0.0146		10	1	-0.033	0		10	1	4.765	0.352		2	0.362	0.1558		2	4.356	0.0357
10	1	4.3405	0.006		10	1	4.621	0.0144		10	1	-0.033	0		10	1	4.762	0.3496		2	0.367	0.1582		2	4.334	0.03545
10	1	4.3385	0.006		10	1	4.615	0.0142		10	1	-0.033	0		10	1	4.758	0.3472		2	0.372	0.1606		2	4.324	0.0352
10	1	4.3335	0.006		10	1	4.612	0.014		10	1	-0.033	0		10	1	4.754	0.3448		2	0.375	0.163		2	4.314	0.0354
10	1	4.3295	0.006		10	1	4.61	0.0138		10	1	-0.033	0		10	1	4.752	0.3424		2	0.378	0.1648		2	4.294	0.0356
10	1	4.3255	0.006		10	1	4.608	0.0138		10	1	-0.033	0		10	1	4.75	0.3394		2	0.381	0.1666		2	4.273	0.0358
10	1	4.3235	0.006		10	1	4.603	0.0138		10	2	-0.029	0		10	1	4.745	0.3364		2	0.385	0.1684		2	4.251	0.036
10	1	4.3215	0.006		10	1	4.599	0.0138		10	2	-0.029	0		10	1	4.741	0.3334		2	0.389	0.1702		2	4.24	0.0362
10	1	4.3165	0.006		10	1	4.594	0.0138		10	2	-0.029	0		10	1	4.736	0.3304		2	0.3905	0.172		2	4.229	0.0364
10	1	4.3125	0.006		10	1	4.592	0.0138		10	2	-0.029	0		10	1	4.734	0.3274		2	0.392	0.1718		2	4.209	0.0366
10	1	4.3075	0.006		10	1	4.59	0.0136		10	2	-0.029	0		10	1	4.732	0.325		2	0.394	0.1716		2	4.187	0.0368
10	1	4.3055	0.006		10	1	4.586	0.0134		10	2	-0.029	0		10	1	4.729	0.3226		2	0.399	0.1714		2	4.167	0.037
10	1	4.3035	0.006		10	1	4.582	0.0132		10	2	-0.029	0		10	1	4.725	0.3202		2	0.404	0.1712		2	4.156	0.0372
10	1	4.3005	0.006		10	1	4.577	0.013		10	2	-0.029	0		10	1	4.72	0.3178		2	0.406	0.171		2	4.145	0.0376
10	1	4.2965	0.006		10	1	4.5755	0.0128		10	2	-0.028	0		10	1	4.718	0.3154		2	0.408	0.173		2	4.124	0.038
10	1	4.2925	0.006		10	1	4.574	0.0128		10	2	-0.025	0		10	1	4.716	0.3134		2	0.413	0.175		2	4.102	0.0384
10	1	4.2905	0.006		10	1	4.57	0.0128		10	2	-0.023	0		10	1	4.712	0.3114		2	0.418	0.177		2	4.082	0.0388
10	1	4.2885	0.006		10	1	4.566	0.0128		10	2	-0.021	0		10	1	4.707	0.3094		2	0.422	0.179		2	4.071	0.0392
10	1	4.2835	0.006		10	1	4.562	0.0128		10	2	-0.016	0		10	1	4.703	0.3074		2	0.424	0.181		2	4.06	0.0432
10	1	4.2795	0.006		10	1	4.5595	0.0128		10	2	-0.012	0		10	1	4.701	0.3054		2	0.426	0.181		2	4.04	0.0472
10	1	4.2755	0.006		10	1	4.557	0.0128		10	2	-0.009	0		10	1	4.699	0.303		2	0.43	0.181		2	4.018	0.0512
10	1	4.274	0.006		10	1	4.553	0.0128		10	2	-0.002	0		10	1	4.696	0.3006		2	0.433	0.181		2	3.997	0.0552
10	1	4.2725	0.0058		10	1	4.548	0.0128		10	2	0	0		10	1	4.691	0.2982		2	0.437	0.181		2	3.9865	0.0592
10	1	4.2675	0.0056		10	1	4.544	0.0128		10	2	0.002	0		10	1	4.687	0.2958		2	0.439	0.181		2	3.976	0.0594
10	1	4.2625	0.0054		10	1	4.5425	0.0128		10	2	0.005	0		10	1	4.6845	0.2934		2	0.441	0.1818		2	3.956	0.0596
10	1	4.2585	0.0052		10	1	4.541	0.0126		10	2	0.009	0		10	1	4.682	0.291		2	0.445	0.1826		2	3.934	0.0598
10	1	4.2565	0.005		10	1	4.535	0.0124		10	2	0.0115	0		10	1	4.678	0.2886		2	0.45	0.1834		2	3.914	0.06
10	1	4.2545	0.0052		10	1	4.532	0.0122		10	2	0.014	0		10	1	4.674	0.2862		2	0.454	0.1842		2	3.9025	0.0602
10	1	4.2505	0.0054		10	1	4.528	0.012		10	2	0.017	0		10	1	4.67	0.2838		2	0.456	0.185		2	3.891	0.0592
10	1	4.2465	0.0056		10	1	4.526	0.0118		10	2	0.022	0		10	1	4.6675	0.2814		2	0.458	0.1868		2	3.872	0.0582
10	1	4.2415	0.0058		10	1	4.524	0.0118		10	2	0.026	0		10	1	4.665	0.2794		2	0.463	0.1886		2	3.851	0.0572
10	1	4.2395	0.006		10	1	4.52	0.0118		10	2	0.0285	0		10	1	4.663	0.2774		2	0.466	0.1904		2	3.83	0.0562
10	1	4.2375	0.006		10	1	4.515	0.0118		10	2	0.031	0		10	1	4.658	0.2754		2	0.47	0.1922		2	3.82	0.0552
10	1	4.2345	0.006		10	1	4.511	0.0118		10	2	0.035	0		10	1	4.654	0.2734		2	0.4735	0.194		2	3.81	0.0546
10	1	4.2295	0.006		10	1	4.5095	0.0118		10	2	0.038	0		10	1	4.652	0.2714		2	0.477	0.1945		2	3.79	0.054
10	1	4.2265	0.006		10	1	4.508	0.0116		10	2	0.043	0		10	1	4.65	0.2694		2	0.48	0.195		2	3.769	0.0534
10	1	4.224	0.006		10	1	4.504	0.0114		10	2	0.047	0		10	1	4.645	0.2674		2	0.484	0.1955		2	3.749	0.0528
10	1	4.2215	0.0058		10	1	4.499	0.0112		10	2	0.049	0		10	1	4.641	0.2654		2	0.489	0.196		2	3.739	0.0522
10	1	4.2175	0.0056		10	1	4.495	0.011		10	2	0.051	0		10	1	4.637	0.2634		2	0.493	0.1965		2	3.729	0.0526
10	1	4.2125	0.0054		10	1	4.4925	0.0108		10	2	0.055	0		10	1	4.6345	0.2614		2	0.4945	0.197		2	3.708	0.053
10	1	4.2085	0.0052		10	1	4.49	0.011		10	2	0.06	0		10	1	4.632	0.2596		2	0.496	0.1925		2	3.687	0.0534
10	1	4.2065	0.005		10	1	4.486	0.0112		10	2	0.062	0		10	1	4.628	0.2578		2	0.501	0.188		2	3.666	0.0538
10	1	4.2045	0.005		10	1	4.482	0.0114		10	2	0.064	0		10	1	4.625	0.256		2	0.505	0.1835		2	3.6555	0.0542
10	1	4.1995	0.005		10	1	4.478	0.0116		10	2	0.068	0		10	1	4.619	0.2542		2	0.506	0.179		2	3.645	0.0537
10	1	4.1955	0.005		10	1	4.4755	0.0118		10	2	0.073	0		10	1	4.6175	0.2524		2	0.507	0.1748		2	3.623	0.0532
10	1	4.1925	0.005		10	1	4.473	0.0116		10	2	0.076	0		10	1	4.616	0.2502		2	0.511	0.1706		2	3.603	0.0527
10	1	4.1905	0.005		10	1	4.469	0.0114		10	2	0.078	0		10	1	4.612	0.248		2	0.516	0.1664		2	3.58	0.0522
10	1	4.1885	0.005		10	1	4.466	0.0112		10	2	0.08	0		10	1	4.608	0.2458		2	0.521	0.1622		2	3.561	0.0517
10	1	4.1835	0.005		10	1	4.462	0.011		10	2	0.085	0		10	1	4.603	0.2436		2	0.5235	0.158		2	3.55	0.0512
10	1	4.1795	0.005		10	1	4.4595	0.0108		10	2	0.089	0		10	1	4.6015	0.2414		2	0.526	0.156167		2	3.539	0.05145
10	1	4.1755	0.005		10	1	4.457	0.0108		10	2	0.092	0		10	1	4.6	0.2394		2	0.53	0.154333		2	3.517	0.0517
10	1	4.1735	0.005		10	1	4.453	0.0108		10	2	0.097	0		10	1	4.595	0.2374		2	0.534	0.1525		2	3.496	0.05195
10	1	4.1715	0.005		10	1	4.448	0.0108		10	2	0.0995	0		10	1	4.59	0.2354		2	0.538	0.150667		2	3.4855	0.0522
10	1	4.1665	0.005		10	1	4.444	0.0108		10	2	0.102	0		10	1	4.586	0.2334		2	0.541	0.148833		2	3.475	0.0522
10	1	4.1625	0.005		10	1	4.442	0.0108		10	2	0.104	0		10	1	4.5835	0.2314		2	0.5425	0.147		2	3.456	0.0522
10	1	4.1595	0.005		10	1	4.44	0.0108		10	2	0.11	0		10	1	4.581	0.2292		2	0.544	0.14475		2	3.434	0.0522
10	1	4.157	0.005		10	1	4.435	0.0108		10	2	0.1115	0		10	1	4.578	0.227		2	0.546	0.1425		2	3.415	0.0522
10	1	4.1545	0.005		10	1	4.433	0.0108		10	2	0.113	0		10	1	4.575	0.2248		2	0.55	0.14025		2	3.404	0.0522
10	1	4.1505	0.005		10	1	4.429	0.0108		10	2	0.117	0		10	1	4.57	0.2226		2	0.5525	0.138		2	3.393	0.0517
10	1	4.1465	0.005		10	1	4.4265	0.0108		10	2	0.122	0		10	1	4.568	0.2204		2	0.555	0.1368		2	3.372	0.0512
10	1	4.1415	0.005		10	1	4.424	0.0108		10	2	0.127	0		10	1	4.566	0.2186		2	0.56	0.1356		2	3.353	0.0507
10	1	4.14	0.005		10	1	4.419	0.0108		10	2	0.129	0		10	1	4.562	0.2168		2	0.566	0.1344		2	3.331	0.0502
10	1	4.1385	0.0048		10	1	4.416	0.0108		10	2	0.131	0		10	1	4.558	0.215		2	0.571	0.1332		2	3.311	0.0497
10	1	4.1335	0.0046		10	1	4.412	0.0108		10	2	0.135	0		10	1	4.553	0.2132		2	0.5725	0.132		2	3.3	0.0492
10	1	4.1295	0.0044		10	1	4.4095	0.0108		10	2	0.139	0		10	1	4.5515	0.2114		2	0.574	0.130667		2	3.289	0.0487
10	1	4.1245	0.0042		10	1	4.407	0.0108		10	2	0.143	0		10	1	4.55	0.2096		2	0.581	0.129333		2	3.269	0.0482
10	1	4.123	0.004		10	1	4.403	0.0108		10	2	0.1445	0		10	1	4.545	0.2078		2	0.583	0.128		2	3.249	0.0477
10	1	4.1215	0.004		10	1	4.398	0.0108		10	2	0.146	0		10	1	4.541	0.206		2	0.588	0.126667		2	3.238	0.0472
10	1	4.1175	0.004		10	1	4.394	0.0108		10	2	0.151	0		10	1	4.537	0.2042		2	0.592	0.125333		2	3.227	0.0472
10	1	4.1125	0.004		10	1	4.3925	0.0108		10	2	0.155	0		10	1	4.535	0.2024		2	0.5935	0.124		2	3.207	0.0472
10	1	4.1085	0.004		10	1	4.391	0.0106		10	2	0.159	0		10	1	4.533	0.2006		2	0.595	0.123		2	3.186	0.0472
10	1	4.1065	0.004		10	1	4.386	0.0104		10	2	0.1615	0		10	1	4.528	0.1988		2	0.6	0.122		2	3.166	0.0472
10	1	4.1045	0.0038		10	1	4.382	0.0102		10	2	0.164	0		10	1	4.524	0.197		2	0.604	0.121		2	3.156	0.0472
10	1	4.1005	0.0036		10	1	4.378	0.01		10	2	0.168	0		10	1	4.519	0.1952		2	0.605	0.12		2	3.146	0.0470333
10	1	4.0955	0.0034		10	1	4.376	0.0098		10	2	0.172	0		10	1	4.517	0.1934		2	0.606	0.12		2	3.124	0.0468667
10	1	4.0915	0.0032		10	1	4.374	0.01		10	2	0.177	0		10	1	4.515	0.1916		2	0.61	0.12		2	3.105	0.0467
10	1	4.09	0.003		10	1	4.369	0.0102		10	2	0.179	0		10	1	4.511	0.1898		2	0.615	0.12		2	3.083	0.0465333
10	1	4.0885	0.0032		10	1	4.365	0.0104		10	2	0.181	0		10	1	4.508	0.188		2	0.621	0.12		2	3.063	0.0463667
10	1	4.0845	0.0034		10	1	4.361	0.0106		10	2	0.184	0		10	1	4.503	0.1862		2	0.623	0.12		2	3.0535	0.0462
10	1	4.0805	0.0036		10	1	4.3585	0.0108		10	2	0.19	0		10	1	4.501	0.1844		2	0.625	0.119		2	3.044	0.0437
10	1	4.0755	0.0038		10	1	4.356	0.0104		10	2	0.192	0		10	1	4.499	0.1828		2	0.629	0.118		2	3.021	0.0412
10	1	4.0735	0.004		10	1	4.353	0.01		10	2	0.1945	0		10	1	4.495	0.1812		2	0.633	0.117		2	3.001	0.0387
10	1	4.0715	0.0038		10	1	4.349	0.0096		10	2	0.197	0.004		10	1	4.491	0.1796		2	0.637	0.116		2	2.991	0.0362
10	1	4.0675	0.0036		10	1	4.345	0.0092		10	2	0.202	0.008		10	1	4.487	0.178		2	0.6385	0.115		2	2.981	0.0364
10	1	4.0625	0.0034		10	1	4.343	0.0088		10	2	0.205	0.012		10	1	4.4845	0.1764		2	0.64	0.1142		2	2.959	0.0366
10	1	4.0585	0.0032		10	1	4.341	0.0088		10	2	0.21	0.016		10	1	4.482	0.1746		2	0.644	0.1134		2	2.939	0.0368
10	1	4.056	0.003		10	1	4.336	0.0088		10	2	0.214	0.02		10	1	4.477	0.1728		2	0.648	0.1126		2	2.918	0.037
10	1	4.0535	0.0032		10	1	4.332	0.0088		10	2	0.2155	0.024		10	1	4.475	0.171		2	0.652	0.1118		2	2.9075	0.0372
10	1	4.0495	0.0034		10	1	4.327	0.0088		10	2	0.217	0.03375		10	1	4.47	0.1692		2	0.654	0.111		2	2.897	0.032
10	1	4.0465	0.0036		10	1	4.325	0.0088		10	2	0.223	0.0435		10	1	4.468	0.1674		2	0.656	0.1106		2	2.875	0.0268
10	1	4.0425	0.0038		10	1	4.323	0.0088		10	2	0.226	0.05325		10	1	4.466	0.1658		2	0.659	0.1102		2	2.855	0.0216
10	1	4.04	0.004		10	1	4.32	0.0088		10	2	0.228	0.063		10	1	4.462	0.1642		2	0.663	0.1098		2	2.835	0.0164
10	1	4.0375	0.0038		10	1	4.316	0.0088		10	2	0.23	0.0636		10	1	4.457	0.1626		2	0.668	0.1094		2	2.824	0.0112
10	1	4.0335	0.0036		10	1	4.312	0.0088		10	2	0.234	0.0642		10	1	4.453	0.161		2	0.6705	0.109		2	2.813	0.0092
10	1	4.0295	0.0034		10	1	4.3095	0.0088		10	2	0.239	0.0648		10	1	4.451	0.1594		2	0.673	0.109		2	2.794	0.0072
10	1	4.0255	0.0032		10	1	4.307	0.0088		10	2	0.243	0.0654		10	1	4.449	0.1576		2	0.679	0.109		2	2.772	0.0052
10	1	4.0235	0.003		10	1	4.303	0.0088		10	2	0.2455	0.066		10	1	4.445	0.1558		2	0.682	0.109		2	2.752	0.0032
10	1	4.0215	0.003		10	1	4.299	0.0088		10	2	0.248	0.0666667		10	1	4.44	0.154		2	0.686	0.109		2	2.742	0.0012
10	1	4.0165	0.003		10	1	4.294	0.0088		10	2	0.252	0.0673333		10	1	4.437	0.1522		2	0.6885	0.109		2	2.732	0.000799999
10	1	4.0115	0.003		10	1	4.292	0.0088		10	2	0.256	0.068		10	1	4.435	0.1504		2	0.691	0.108667		2	2.71	0.000399999
10	1	4.0085	0.003		10	1	4.29	0.0088		10	2	0.259	0.0686667		10	1	4.433	0.1488		2	0.695	0.108333		2	2.69	-7.45058e-10
10	1	4.0065	0.003		10	1	4.287	0.0088		10	2	0.263	0.0693333		10	1	4.428	0.1472		2	0.698	0.108		2	2.669	-0.000400001
10	1	4.0045	0.003		10	1	4.281	0.0088		10	2	0.2655	0.07		10	1	4.424	0.1456		2	0.7	0.107667		2	2.6585	-0.000800001
10	1	4.0005	0.003		10	1	4.278	0.0088		10	2	0.268	0.06725		10	1	4.42	0.144		2	0.704	0.107333		2	2.648	-0.0022
10	1	3.9965	0.003		10	1	4.276	0.0088		10	2	0.272	0.0645		10	1	4.418	0.1424		2	0.706	0.107		2	2.626	-0.0036
10	1	3.9915	0.003		10	1	4.274	0.0086		10	2	0.277	0.06175		10	1	4.416	0.1404		2	0.708	0.1065		2	2.606	-0.005
10	1	3.9895	0.003		10	1	4.27	0.0084		10	2	0.279	0.059		10	1	4.411	0.1384		2	0.712	0.106		2	2.586	-0.0064
10	1	3.9875	0.003		10	1	4.266	0.0082		10	2	0.281	0.06		10	1	4.407	0.1364		2	0.717	0.1055		2	2.5755	-0.0078
10	1	3.9835	0.003		10	1	4.261	0.008		10	2	0.283	0.061		10	1	4.404	0.1344		2	0.7195	0.105		2	2.565	-0.00796667
10	1	3.9805	0.003		10	1	4.259	0.0078		10	2	0.289	0.062		10	1	4.402	0.1324		2	0.722	0.1048		2	2.545	-0.00813333
10	1	3.9755	0.003		10	1	4.257	0.0078		10	2	0.294	0.063		10	1	4.4	0.1302		2	0.727	0.1046		2	2.522	-0.0083
10	1	3.9735	0.003		10	1	4.254	0.0078		10	2	0.295	0.064		10	1	4.396	0.128		2	0.732	0.1044		2	2.501	-0.00846667
10	1	3.9715	0.003		10	1	4.248	0.0078		10	2	0.296	0.0638333		10	1	4.391	0.1258		2	0.736	0.1042		2	2.48	-0.00863333
10	1	3.9675	0.003		10	1	4.245	0.0078		10	2	0.301	0.0636667		10	1	4.386	0.1236		2	0.7385	0.104		2	2.47	-0.0088
10	1	3.9625	0.003		10	1	4.2425	0.0078		10	2	0.305	0.0635		10	1	4.3845	0.1214		2	0.741	0.104667		2	2.46	-0.0088
10	1	3.9585	0.003		10	1	4.24	0.0076		10	2	0.309	0.0633333		10	1	4.383	0.1196		2	0.745	0.105333		2	2.438	-0.0088
10	1	3.9565	0.003		10	1	4.237	0.0074		10	2	0.314	0.0631667		10	1	4.378	0.1178		2	0.748	0.106		2	2.418	-0.0088
10	1	3.9545	0.0028		10	1	4.232	0.0072		10	2	0.316	0.063		10	1	4.374	0.116		2	0.751	0.106667		2	2.407	-0.0088
10	1	3.9495	0.0026		10	1	4.228	0.007		10	2	0.318	0.0625		10	1	4.371	0.1142		2	0.756	0.107333		2	2.396	-0.0088
10	1	3.9455	0.0024		10	1	4.226	0.0068		10	2	0.322	0.062		10	1	4.368	0.1124		2	0.7575	0.108		2	2.375	-0.0088
10	1	3.9415	0.0022		10	1	4.224	0.007		10	2	0.327	0.0615		10	1	4.365	0.1104		2	0.759	0.10775		2	2.353	-0.0088
10	1	3.939	0.002		10	1	4.219	0.0072		10	2	0.3285	0.061		10	1	4.362	0.1084		2	0.762	0.1075		2	2.333	-0.0088
10	1	3.9365	0.002		10	1	4.215	0.0074		10	2	0.33	0.0622		10	1	4.358	0.1064		2	0.767	0.10725		2	2.323	-0.0088
10	1	3.9335	0.002		10	1	4.212	0.0076		10	2	0.334	0.0634		10	1	4.354	0.1044		2	0.769	0.107		2	2.313	-0.0088
10	1	3.9305	0.002		10	1	4.2095	0.0078		10	2	0.338	0.0646		10	1	4.3515	0.1024		2	0.771	0.1068		2	2.294	-0.0088
10	1	3.9255	0.002		10	1	4.207	0.0076		10	2	0.343	0.0658		10	1	4.349	0.1008		2	0.775	0.1066		2	2.271	-0.0088
10	1	3.9235	0.002		10	1	4.203	0.0074		10	2	0.345	0.067		10	1	4.345	0.0992		2	0.781	0.1064		2	2.249	-0.0088
10	1	3.9215	0.0022		10	1	4.199	0.0072		10	2	0.347	0.0691667		10	1	4.341	0.0976		2	0.785	0.1062		2	2.229	-0.0088
10	1	3.9175	0.0024		10	1	4.195	0.007		10	2	0.351	0.0713333		10	1	4.336	0.096		2	0.787	0.106		2	2.218	-0.0088
10	1	3.9125	0.0026		10	1	4.1925	0.0068		10	2	0.356	0.0735		10	1	4.334	0.0944		2	0.789	0.105833		2	2.207	-0.0088
10	1	3.9085	0.0028		10	1	4.19	0.0068		10	2	0.36	0.0756667		10	1	4.332	0.0938		2	0.794	0.105667		2	2.187	-0.0088
10	1	3.906	0.003		10	1	4.186	0.0068		10	2	0.364	0.0778333		10	1	4.327	0.0932		2	0.798	0.1055		2	2.167	-0.0088
10	1	3.9035	0.0026		10	1	4.182	0.0068		10	2	0.3655	0.08		10	1	4.325	0.0926		2	0.802	0.105333		2	2.1565	-0.0088
10	1	3.9005	0.0022		10	1	4.179	0.0068		10	2	0.367	0.078		10	1	4.32	0.092		2	0.806	0.105167		2	2.146	-0.009
10	1	3.8965	0.0018		10	1	4.177	0.0068		10	2	0.371	0.076		10	1	4.318	0.0914		2	0.8075	0.105		2	2.125	-0.0092
10	1	3.8925	0.0014		10	1	4.175	0.0066		10	2	0.376	0.074		10	1	4.316	0.0936		2	0.809	0.10475		2	2.103	-0.0094
10	1	3.89	0.000999999		10	1	4.168	0.0064		10	2	0.378	0.072		10	1	4.312	0.0958		2	0.812	0.1045		2	2.083	-0.0096
10	1	3.8875	0.0014		10	1	4.165	0.0062		10	2	0.38	0.07		10	1	4.308	0.098		2	0.818	0.10425		2	2.0735	-0.0098
10	1	3.8835	0.0018		10	1	4.162	0.006		10	2	0.384	0.068		10	1	4.303	0.1002		2	0.8205	0.104		2	2.064	-0.0098
10	1	3.8795	0.0022		10	1	4.1595	0.0058		10	2	0.389	0.066		10	1	4.301	0.1024		2	0.823	0.1036		2	2.042	-0.0098
10	1	3.8755	0.0026		10	1	4.157	0.0058		10	2	0.393	0.064		10	1	4.299	0.101		2	0.828	0.1032		2	2.02	-0.0098
10	1	3.873	0.003		10	1	4.153	0.0058		10	2	0.395	0.062		10	1	4.296	0.0996		2	0.833	0.1028		2	2	-0.0098
10	1	3.8705	0.0026		10	1	4.149	0.0058		10	2	0.397	0.0634		10	1	4.292	0.0982		2	0.837	0.1024		2	1.98	-0.0098
10	1	3.8685	0.0022		10	1	4.144	0.0058		10	2	0.4	0.0648		10	1	4.287	0.0968		2	0.839	0.102		2	1.969	-0.0098
10	1	3.8615	0.0018		10	1	4.142	0.0058		10	2	0.405	0.0662		10	1	4.285	0.0954		2	0.841	0.1015		2	1.958	-0.01005
10	1	3.8585	0.0014		10	1	4.14	0.006		10	2	0.409	0.0676		10	1	4.283	0.0976		2	0.846	0.101		2	1.938	-0.0103
10	1	3.8565	0.000999999		10	1	4.135	0.0062		10	2	0.411	0.069		10	1	4.278	0.0998		2	0.849	0.1005		2	1.918	-0.01055
10	1	3.8545	0.0012		10	1	4.132	0.0064		10	2	0.413	0.0678333		10	1	4.274	0.102		2	0.853	0.1		2	1.907	-0.0108
10	1	3.8495	0.0014		10	1	4.128	0.0066		10	2	0.418	0.0666667		10	1	4.27	0.1042		2	0.856	0.0995		2	1.896	-0.0108
10	1	3.8455	0.0016		10	1	4.126	0.0068		10	2	0.422	0.0655		10	1	4.2675	0.1064		2	0.8575	0.099		2	1.876	-0.0108
10	1	3.8425	0.0018		10	1	4.124	0.0066		10	2	0.426	0.0643333		10	1	4.265	0.1068		2	0.859	0.09925		2	1.854	-0.0108
10	1	3.84	0.002		10	1	4.12	0.0064		10	2	0.431	0.0631667		10	1	4.261	0.1072		2	0.861	0.0995		2	1.835	-0.0108
10	1	3.8375	0.0018		10	1	4.115	0.0062		10	2	0.433	0.062		10	1	4.257	0.1076		2	0.865	0.09975		2	1.824	-0.0108
10	1	3.8325	0.0016		10	1	4.111	0.006		10	2	0.435	0.0625		10	1	4.254	0.108		2	0.8685	0.1		2	1.813	-0.0109667
10	1	3.8305	0.0014		10	1	4.109	0.0058		10	2	0.438	0.063		10	1	4.2515	0.1084		2	0.872	0.1002		2	1.793	-0.0111333
10	1	3.8255	0.0012		10	1	4.107	0.0058		10	2	0.442	0.0635		10	1	4.249	0.1082		2	0.877	0.1004		2	1.772	-0.0113
10	1	3.8235	0.000999999		10	1	4.104	0.0058		10	2	0.444	0.064		10	1	4.245	0.108		2	0.882	0.1006		2	1.75	-0.0114667
10	1	3.8215	0.000999999		10	1	4.099	0.0058		10	2	0.446	0.064		10	1	4.241	0.1078		2	0.887	0.1008		2	1.73	-0.0116333
10	1	3.8175	0.000999999		10	1	4.095	0.0058		10	2	0.451	0.064		10	1	4.236	0.1076		2	0.889	0.101		2	1.719	-0.0118
10	1	3.8125	0.000999999		10	1	4.093	0.0058		10	2	0.456	0.064		10	1	4.234	0.1074		2	0.891	0.1004		2	1.708	-0.01205
10	1	3.8085	0.000999999		10	1	4.091	0.0056		10	2	0.459	0.064		10	1	4.232	0.1076		2	0.896	0.0998		2	1.688	-0.0123
10	1	3.8065	0.000999999		10	1	4.087	0.0054		10	2	0.461	0.064		10	1	4.228	0.1078		2	0.9	0.0992		2	1.667	-0.01255
10	1	3.8045	0.000999999		10	1	4.082	0.0052		10	2	0.463	0.0643333		10	1	4.223	0.108		2	0.902	0.0986		2	1.6565	-0.0128
10	1	3.7995	0.000999999		10	1	4.078	0.005		10	2	0.468	0.0646667		10	1	4.219	0.1082		2	0.904	0.098		2	1.646	-0.0128
10	1	3.7955	0.000999999		10	1	4.076	0.0048		10	2	0.471	0.065		10	1	4.218	0.1084		2	0.906	0.0984		2	1.625	-0.0128
10	1	3.7925	0.000999999		10	1	4.074	0.005		10	2	0.475	0.0653333		10	1	4.217	0.107		2	0.91	0.0988		2	1.604	-0.0128
10	1	3.7905	0.000999999		10	1	4.069	0.0052		10	2	0.482	0.0656667		10	1	4.211	0.1056		2	0.912	0.0992		2	1.584	-0.0128
10	1	3.7885	0.000999999		10	1	4.066	0.0054		10	2	0.4835	0.066		10	1	4.208	0.1042		2	0.916	0.0996		2	1.5735	-0.0128
10	1	3.7835	0.000999999		10	1	4.062	0.0056		10	2	0.485	0.066		10	1	4.203	0.1028		2	0.919	0.1		2	1.563	-0.0128
10	1	3.7795	0.000999999		10	1	4.06	0.0058		10	2	0.489	0.066		10	1	4.201	0.1014		2	0.922	0.0998		2	1.543	-0.0128
10	1	3.7755	0.000999999		10	1	4.058	0.0056		10	2	0.493	0.066		10	1	4.199	0.101		2	0.926	0.0996		2	1.521	-0.0128
10	1	3.773	0.000999999		10	1	4.053	0.0054		10	2	0.495	0.066		10	1	4.195	0.1006		2	0.931	0.0994		2	1.498	-0.0128
10	1	3.7705	0.000999999		10	1	4.049	0.0052		10	2	0.497	0.065		10	1	4.191	0.1002		2	0.936	0.0992		2	1.4885	-0.0128
10	1	3.7675	0.000999999		10	1	4.045	0.005		10	2	0.501	0.064		10	1	4.186	0.0998		2	0.938	0.099		2	1.479	-0.0128
10	1	3.7625	0.000999999		10	1	4.0425	0.0048		10	2	0.506	0.063		10	1	4.1845	0.0994		2	0.94	0.099		2	1.457	-0.0128
10	1	3.7575	0.000999999		10	1	4.04	0.0048		10	2	0.51	0.062		10	1	4.183	0.1012		2	0.945	0.099		2	1.436	-0.0128
10	1	3.7565	0.000999999		10	1	4.036	0.0048		10	2	0.5115	0.061		10	1	4.179	0.103		2	0.949	0.099		2	1.417	-0.0128
10	1	3.7555	0.000999999		10	1	4.033	0.0048		10	2	0.513	0.0601667		10	1	4.174	0.1048		2	0.952	0.099		2	1.396	-0.0128
10	1	3.7505	0.000999999		10	1	4.027	0.0048		10	2	0.517	0.0593333		10	1	4.17	0.1066		2	0.9545	0.099		2	1.385	-0.0128
10	1	3.7455	0.000999999		10	1	4.0255	0.0048		10	2	0.522	0.0585		10	1	4.168	0.1084		2	0.957	0.0991667		2	1.374	-0.01305
10	1	3.7425	0.000999999		10	1	4.024	0.0048		10	2	0.526	0.0576667		10	1	4.166	0.107		2	0.96	0.0993333		2	1.352	-0.0133
10	1	3.7405	0.000999999		10	1	4.019	0.0048		10	2	0.53	0.0568333		10	1	4.161	0.1056		2	0.963	0.0995		2	1.332	-0.01355
10	1	3.7385	0.000999999		10	1	4.015	0.0048		10	2	0.5325	0.056		10	1	4.157	0.1042		2	0.967	0.0996667		2	1.322	-0.0138
10	1	3.7335	0.000999999		10	1	4.012	0.0048		10	2	0.535	0.05775		10	1	4.153	0.1028		2	0.974	0.0998333		2	1.312	-0.014
10	1	3.7295	0.000999999		10	1	4.0095	0.0048		10	2	0.539	0.0595		10	1	4.1515	0.1014		2	0.976	0.1		2	1.293	-0.0142
10	1	3.7245	0.000999999		10	1	4.007	0.0046		10	2	0.543	0.06125		10	1	4.15	0.1		2	0.978	0.1005		2	1.271	-0.0144
10	1	3.723	0.000999999		10	1	4.002	0.0044		10	2	0.5455	0.063		10	1	4.144	0.0986		2	0.983	0.101		2	1.25	-0.0146
10	1	3.7215	0.000799999		10	1	4	0.0042		10	2	0.548	0.0614		10	1	4.141	0.0972		2	0.987	0.1015		2	1.2395	-0.0148
10	1	3.7175	0.0006		10	1	3.994	0.004		10	2	0.55	0.0598		10	1	4.137	0.0958		2	0.989	0.102		2	1.229	-0.0148
10	1	3.7135	0.0004		10	1	3.9925	0.0038		10	2	0.555	0.0582		10	1	4.1345	0.0944		2	0.991	0.1032		2	1.208	-0.0148
10	1	3.7085	0.0002		10	1	3.991	0.0038		10	2	0.559	0.0566		10	1	4.132	0.0964		2	0.995	0.1044		2	1.187	-0.0148
10	1	3.7065	0		10	1	3.986	0.0038		10	2	0.561	0.055		10	1	4.128	0.0984		2	1	0.1056		2	1.168	-0.0148
10	1	3.7045	0.0002		10	1	3.982	0.0038		10	2	0.563	0.0561667		10	1	4.124	0.1004		2	1.002	0.1068		2	1.144	-0.0148
10	1	3.7005	0.0004		10	1	3.978	0.0038		10	2	0.568	0.0573333		10	1	4.12	0.1024		2	1.0045	0.108		2	1.134	-0.0148
10	1	3.6955	0.0006		10	1	3.976	0.0038		10	2	0.572	0.0585		10	1	4.1185	0.1044		2	1.007	0.107167		2	1.124	-0.0148
10	1	3.6915	0.000799999		10	1	3.974	0.004		10	2	0.576	0.0596667		10	1	4.117	0.104		2	1.013	0.106333		2	1.104	-0.0148
10	1	3.6895	0.000999999		10	1	3.969	0.0042		10	2	0.581	0.0608333		10	1	4.111	0.1036		2	1.015	0.1055		2	1.082	-0.0148
10	1	3.6875	0.000799999		10	1	3.965	0.0044		10	2	0.5825	0.062		10	1	4.108	0.1032		2	1.019	0.104667		2	1.072	-0.0148
10	1	3.6825	0.0006		10	1	3.961	0.0046		10	2	0.584	0.06275		10	1	4.104	0.1028		2	1.025	0.103833		2	1.062	-0.015
10	1	3.6795	0.0004		10	1	3.9595	0.0048		10	2	0.588	0.0635		10	1	4.102	0.1024		2	1.0265	0.103		2	1.041	-0.0152
10	1	3.6755	0.0002		10	1	3.958	0.0046		10	2	0.593	0.06425		10	1	4.1	0.1028		2	1.028	0.1025		2	1.021	-0.0154
10	1	3.673	0		10	1	3.953	0.0044		10	2	0.595	0.065		10	1	4.095	0.1032		2	1.033	0.102		2	0.998	-0.0156
10	1	3.6705	0		10	1	3.949	0.0042		10	2	0.597	0.066		10	1	4.091	0.1036		2	1.038	0.1015		2	0.9875	-0.0158
10	1	3.6665	0		10	1	3.945	0.004		10	2	0.601	0.067		10	1	4.086	0.104		2	1.039	0.101		2	0.977	-0.0158
10	1	3.6625	0		10	1	3.9425	0.0038		10	2	0.606	0.068		10	1	4.084	0.1044		2	1.04	0.1016		2	0.956	-0.0158
10	1	3.6585	0		10	1	3.94	0.0038		10	2	0.609	0.069		10	1	4.082	0.1044		2	1.046	0.1022		2	0.936	-0.0158
10	1	3.6565	0		10	1	3.936	0.0038		10	2	0.6115	0.07		10	1	4.078	0.1044		2	1.049	0.1028		2	0.916	-0.0158
10	1	3.6545	0		10	1	3.932	0.0038		10	2	0.614	0.069		10	1	4.073	0.1044		2	1.052	0.1034		2	0.894	-0.0158
10	1	3.6495	0		10	1	3.928	0.0038		10	2	0.618	0.068		10	1	4.07	0.1044		2	1.053	0.104		2	0.883	-0.0158
10	1	3.6465	0		10	1	3.9255	0.0038		10	2	0.621	0.067		10	1	4.068	0.1044		2	1.054	0.103833		2	0.872	-0.01605
10	1	3.6425	0		10	1	3.923	0.0038		10	2	0.625	0.066		10	1	4.066	0.1044		2	1.06	0.103667		2	0.851	-0.0163
10	1	3.6405	0		10	1	3.919	0.0038		10	2	0.63	0.065		10	1	4.062	0.1044		2	1.063	0.1035		2	0.832	-0.01655
10	1	3.6385	0		10	1	3.914	0.0038		10	2	0.6325	0.064		10	1	4.058	0.1044		2	1.067	0.103333		2	0.8215	-0.0168
10	1	3.6335	0		10	1	3.912	0.0038		10	2	0.635	0.068		10	1	4.053	0.1044		2	1.074	0.103167		2	0.811	-0.0168
10	1	3.6295	0		10	1	3.91	0.0038		10	2	0.638	0.072		10	1	4.051	0.1044		2	1.0765	0.103		2	0.791	-0.0168
10	1	3.6255	0		10	1	3.908	0.0038		10	2	0.643	0.076		10	1	4.049	0.1044		2	1.079	0.10275		2	0.77	-0.0168
10	1	3.6235	0		10	1	3.903	0.0038		10	2	0.647	0.08		10	1	4.045	0.1044		2	1.082	0.1025		2	0.748	-0.0168
10	1	3.6215	0		10	1	3.899	0.0038		10	2	0.6495	0.084		10	1	4.042	0.1044		2	1.086	0.10225		2	0.738	-0.0168
10	1	3.6165	0		10	1	3.895	0.0038		10	2	0.652	0.08525		10	1	4.037	0.1044		2	1.088	0.102		2	0.728	-0.0169667
10	1	3.6135	0		10	1	3.8925	0.0038		10	2	0.656	0.0865		10	1	4.035	0.1044		2	1.09	0.1022		2	0.706	-0.0171333
10	1	3.6075	0		10	1	3.89	0.0036		10	2	0.659	0.08775		10	1	4.033	0.1046		2	1.093	0.1024		2	0.686	-0.0173
10	1	3.606	0		10	1	3.885	0.0034		10	2	0.661	0.089		10	1	4.029	0.1048		2	1.099	0.1026		2	0.664	-0.0174667
10	1	3.6045	-0.0002		10	1	3.881	0.0032		10	2	0.663	0.0876		10	1	4.024	0.105		2	1.103	0.1028		2	0.644	-0.0176333
10	1	3.6005	-0.0004		10	1	3.878	0.003		10	2	0.668	0.0862		10	1	4.02	0.1052		2	1.105	0.103		2	0.633	-0.0178
10	1	3.5955	-0.0006		10	1	3.876	0.0028		10	2	0.672	0.0848		10	1	4.018	0.1054		2	1.107	0.103167		2	0.622	-0.0178
10	1	3.5925	-0.0008		10	1	3.874	0.003		10	2	0.676	0.0834		10	1	4.016	0.1052		2	1.11	0.103333		2	0.602	-0.0178
10	1	3.5905	-0.001		10	1	3.87	0.0032		10	2	0.678	0.082		10	1	4.011	0.105		2	1.114	0.1035		2	0.582	-0.0178
10	1	3.5885	-0.001		10	1	3.865	0.0034		10	2	0.68	0.0813333		10	1	4.007	0.1048		2	1.118	0.103667		2	0.5715	-0.0178
10	1	3.5835	-0.001		10	1	3.861	0.0036		10	2	0.685	0.0806667		10	1	4.003	0.1046		2	1.122	0.103833		2	0.561	-0.0178
10	1	3.5785	-0.001		10	1	3.859	0.0038		10	2	0.689	0.08		10	1	4.0005	0.1044		2	1.125	0.104		2	0.54	-0.0178
10	1	3.5745	-0.001		10	1	3.857	0.0036		10	2	0.692	0.0793333		10	1	3.998	0.1052		2	1.128	0.1035		2	0.519	-0.0178
10	1	3.572	-0.001		10	1	3.852	0.0034		10	2	0.698	0.0786667		10	1	3.995	0.106		2	1.133	0.103		2	0.498	-0.0178
10	1	3.5695	-0.0008		10	1	3.85	0.0032		10	2	0.6995	0.078		10	1	3.991	0.1068		2	1.138	0.1025		2	0.4875	-0.0178
10	1	3.5665	-0.0006		10	1	3.845	0.003		10	2	0.701	0.07725		10	1	3.987	0.1076		2	1.14	0.102		2	0.477	-0.0179667
10	1	3.5635	-0.0004		10	1	3.843	0.0028		10	2	0.705	0.0765		10	1	3.9845	0.1084		2	1.142	0.1014		2	0.457	-0.0181333
10	1	3.5595	-0.0002		10	1	3.841	0.0028		10	2	0.709	0.07575		10	1	3.982	0.1072		2	1.148	0.1008		2	0.436	-0.0183
10	1	3.557	0		10	1	3.836	0.0028		10	2	0.711	0.075		10	1	3.978	0.106		2	1.151	0.1002		2	0.416	-0.0184667
10	1	3.5545	-0.0002		10	1	3.833	0.0028		10	2	0.713	0.0768		10	1	3.974	0.1048		2	1.154	0.0996		2	0.395	-0.0186333
10	1	3.5505	-0.0004		10	1	3.827	0.0028		10	2	0.718	0.0786		10	1	3.97	0.1036		2	1.155	0.099		2	0.385	-0.0188
10	1	3.5455	-0.0006		10	1	3.8255	0.0028		10	2	0.722	0.0804		10	1	3.9685	0.1024		2	1.156	0.0992		2	0.375	-0.0188
10	1	3.5415	-0.0008		10	1	3.824	0.0026		10	2	0.725	0.0822		10	1	3.967	0.1006		2	1.159	0.0994		2	0.353	-0.0188
10	1	3.54	-0.001		10	1	3.819	0.0024		10	2	0.728	0.084		10	1	3.962	0.0988		2	1.164	0.0996		2	0.331	-0.0188
10	1	3.5385	-0.001		10	1	3.815	0.0022		10	2	0.731	0.0818333		10	1	3.958	0.097		2	1.167	0.0998		2	0.311	-0.0188
10	1	3.5345	-0.001		10	1	3.81	0.002		10	2	0.734	0.0796667		10	1	3.954	0.0952		2	1.17	0.1		2	0.301	-0.0188
10	1	3.5295	-0.001		10	1	3.809	0.0018		10	2	0.738	0.0775		10	1	3.9515	0.0934		2	1.173	0.1		2	0.291	-0.0188
10	1	3.5255	-0.001		10	1	3.808	0.0022		10	2	0.742	0.0753333		10	1	3.949	0.0932		2	1.178	0.1		2	0.27	-0.0188
10	1	3.5235	-0.001		10	1	3.803	0.0026		10	2	0.747	0.0731667		10	1	3.945	0.093		2	1.183	0.1		2	0.25	-0.0188
10	1	3.5215	-0.001		10	1	3.799	0.003		10	2	0.749	0.071		10	1	3.941	0.0928		2	1.188	0.1		2	0.239	-0.0188
10	1	3.5165	-0.001		10	1	3.795	0.0034		10	2	0.751	0.07		10	1	3.936	0.0926		2	1.192	0.1		2	0.228	-0.0188
10	1	3.5135	-0.001		10	1	3.7925	0.0038		10	2	0.755	0.069		10	1	3.934	0.0924		2	1.1935	0.1		2	0.208	-0.0188
10	1	3.5085	-0.001		10	1	3.79	0.0034		10	2	0.76	0.068		10	1	3.932	0.0938		2	1.195	0.10025		2	0.187	-0.0188
10	1	3.506	-0.001		10	1	3.786	0.003		10	2	0.762	0.067		10	1	3.929	0.0952		2	1.201	0.1005		2	0.166	-0.0188
10	1	3.5035	-0.0012		10	1	3.782	0.0026		10	2	0.764	0.0692		10	1	3.925	0.0966		2	1.203	0.10075		2	0.1565	-0.0188
10	1	3.5005	-0.0014		10	1	3.777	0.0022		10	2	0.767	0.0714		10	1	3.92	0.098		2	1.2045	0.101		2	0.147	-0.0188
10	1	3.4965	-0.0016		10	1	3.775	0.0018		10	2	0.771	0.0736		10	1	3.918	0.0994		2	1.206	0.1018		2	0.126	-0.0188
10	1	3.4925	-0.0018		10	1	3.773	0.002		10	2	0.776	0.0758		10	1	3.916	0.0998		2	1.209	0.1026		2	0.105	-0.0188
10	1	3.4905	-0.002		10	1	3.77	0.0022		10	2	0.778	0.078		10	1	3.912	0.1002		2	1.213	0.1034		2	0.084	-0.0188
10	1	3.4885	-0.0018		10	1	3.765	0.0024		10	2	0.78	0.0761667		10	1	3.907	0.1006		2	1.217	0.1042		2	0.063	-0.0188
10	1	3.4835	-0.0016		10	1	3.761	0.0026		10	2	0.785	0.0743333		10	1	3.903	0.101		2	1.219	0.105		2	0.0525	-0.0188
10	1	3.4785	-0.0014		10	1	3.759	0.0028		10	2	0.789	0.0725		10	1	3.901	0.1014		2	1.221	0.105167		2	0.042	-0.01905
10	1	3.4755	-0.0012		10	1	3.757	0.0026		10	2	0.793	0.0706667		10	1	3.899	0.102		2	1.227	0.105333		2	0.02	-0.0193
10	1	3.473	-0.001		10	1	3.753	0.0024		10	2	0.797	0.0688333		10	1	3.896	0.1026		2	1.231	0.1055		2	-0.001	-0.01955
10	1	3.4705	-0.0012		10	1	3.748	0.0022		10	2	0.7985	0.067		10	1	3.892	0.1032		2	1.235	0.105667		2	-0.0115	-0.0198
10	1	3.4675	-0.0014		10	1	3.746	0.002		10	2	0.8	0.0675		10	1	3.887	0.1038		2	1.239	0.105833		2	-0.022	-0.0198
10	1	3.4635	-0.0016		10	1	3.743	0.0018		10	2	0.804	0.068		10	1	3.8845	0.1044		2	1.2405	0.106		2	-0.042	-0.0198
10	1	3.4595	-0.0018		10	1	3.74	0.0018		10	2	0.809	0.0685		10	1	3.882	0.1038		2	1.242	0.107		2	-0.062	-0.0198
10	1	3.457	-0.002		10	1	3.737	0.0018		10	2	0.811	0.069		10	1	3.878	0.1032		2	1.246	0.108		2	-0.081	-0.0198
10	1	3.4545	-0.002		10	1	3.733	0.0018		10	2	0.813	0.0686		10	1	3.874	0.1026		2	1.251	0.109		2	-0.092	-0.0198
10	1	3.4505	-0.002		10	1	3.728	0.0018		10	2	0.817	0.0682		10	1	3.87	0.102		2	1.2525	0.11		2	-0.103	-0.0198
10	1	3.4455	-0.002		10	1	3.7255	0.0018		10	2	0.822	0.0678		10	1	3.8675	0.1014		2	1.254	0.1116		2	-0.126	-0.0198
10	1	3.4415	-0.002		10	1	3.723	0.0018		10	2	0.826	0.0674		10	1	3.865	0.1006		2	1.256	0.1132		2	-0.146	-0.0198
10	1	3.4395	-0.002		10	1	3.719	0.0018		10	2	0.828	0.067		10	1	3.863	0.0998		2	1.261	0.1148		2	-0.168	-0.0198
10	1	3.4375	-0.002		10	1	3.716	0.0018		10	2	0.83	0.07		10	1	3.857	0.099		2	1.267	0.1164		2	-0.188	-0.0198
10	1	3.4335	-0.002		10	1	3.711	0.0018		10	2	0.835	0.073		10	1	3.854	0.0982		2	1.268	0.118		2	-0.198	-0.0198
10	1	3.4285	-0.002		10	1	3.709	0.0018		10	2	0.838	0.076		10	1	3.852	0.0974		2	1.269	0.118833		2	-0.208	-0.02005
10	1	3.4255	-0.002		10	1	3.707	0.0018		10	2	0.842	0.079		10	1	3.85	0.0982		2	1.277	0.119667		2	-0.23	-0.0203
10	1	3.4235	-0.002		10	1	3.702	0.0018		10	2	0.847	0.082		10	1	3.845	0.099		2	1.281	0.1205		2	-0.25	-0.02055
10	1	3.4215	-0.002		10	1	3.699	0.0018		10	2	0.849	0.085		10	1	3.841	0.0998		2	1.284	0.121333		2	-0.261	-0.0208
10	1	3.4175	-0.002		10	1	3.695	0.0018		10	2	0.851	0.082		10	1	3.837	0.1006		2	1.288	0.122167		2	-0.272	-0.0208
10	1	3.4125	-0.002		10	1	3.693	0.0018		10	2	0.856	0.079		10	1	3.8345	0.1014		2	1.29	0.123		2	-0.292	-0.0208
10	1	3.4085	-0.002		10	1	3.691	0.0018		10	2	0.86	0.076		10	1	3.832	0.1004		2	1.292	0.123		2	-0.313	-0.0208
10	1	3.4065	-0.002		10	1	3.687	0.0018		10	2	0.864	0.073		10	1	3.828	0.0994		2	1.296	0.123		3	0	0
10	1	3.4045	-0.002		10	1	3.682	0.0018		10	2	0.866	0.07		10	1	3.824	0.0984		2	1.301	0.123		3	0.022	0.0045
10	1	3.3995	-0.002		10	1	3.678	0.0018		10	2	0.868	0.0695		10	1	3.821	0.0974		2	1.302	0.123		3	0.042	0.009
10	1	3.3955	-0.002		10	1	3.6755	0.0018		10	2	0.872	0.069		10	1	3.8185	0.0964		2	1.303	0.1228		3	0.053	0.0135
10	1	3.3925	-0.002		10	1	3.673	0.0016		10	2	0.877	0.0685		10	1	3.816	0.0968		2	1.307	0.1226		3	0.064	0.0163
10	1	3.3895	-0.002		10	1	3.669	0.0014		10	2	0.8785	0.068		10	1	3.812	0.0972		2	1.31	0.1224		3	0.083	0.0191
10	1	3.3865	-0.002		10	1	3.665	0.0012		10	2	0.88	0.0683333		10	1	3.808	0.0976		2	1.315	0.1222		3	0.103	0.0219
10	1	3.3845	-0.002		10	1	3.662	0.000999999		10	2	0.884	0.0686667		10	1	3.803	0.098		2	1.317	0.122		3	0.123	0.0247
10	1	3.3795	-0.002		10	1	3.66	0.000799999		10	2	0.888	0.069		10	1	3.8015	0.0984		2	1.319	0.1215		3	0.134	0.0275
10	1	3.3755	-0.002		10	1	3.658	0.000799999		10	2	0.893	0.0693333		10	1	3.8	0.0984		2	1.322	0.121		3	0.145	0.03025
10	1	3.3735	-0.002		10	1	3.653	0.000799999		10	2	0.897	0.0696667		10	1	3.795	0.0984		2	1.326	0.1205		3	0.165	0.033
10	1	3.3715	-0.002		10	1	3.648	0.000799999		10	2	0.899	0.07		10	1	3.791	0.0984		2	1.331	0.12		3	0.186	0.03575
10	1	3.3665	-0.002		10	1	3.645	0.000799999		10	2	0.901	0.0682		10	1	3.786	0.0984		2	1.336	0.1195		3	0.1965	0.0385
10	1	3.3625	-0.002		10	1	3.643	0.000799999		10	2	0.905	0.0664		10	1	3.7845	0.0984		2	1.3385	0.119		3	0.207	0.0385
10	1	3.3595	-0.002		10	1	3.641	0.000799999		10	2	0.91	0.0646		10	1	3.783	0.097		2	1.341	0.11825		3	0.226	0.0385
10	1	3.3565	-0.002		10	1	3.636	0.000799999		10	2	0.913	0.0628		10	1	3.777	0.0956		2	1.345	0.1175		3	0.247	0.0385
10	1	3.3535	-0.0022		10	1	3.631	0.000799999		10	2	0.915	0.061		10	1	3.774	0.0942		2	1.349	0.11675		3	0.268	0.0385
10	1	3.3505	-0.0024		10	1	3.627	0.000799999		10	2	0.917	0.06225		10	1	3.77	0.0928		2	1.3515	0.116		3	0.289	0.0385
10	1	3.3465	-0.0026		10	1	3.6255	0.000799999		10	2	0.922	0.0635		10	1	3.768	0.0914		2	1.354	0.1158		3	0.2995	0.0385
10	1	3.3415	-0.0028		10	1	3.624	0.000799999		10	2	0.927	0.06475		10	1	3.766	0.0942		2	1.357	0.1156		3	0.31	0.0383
10	1	3.3395	-0.003		10	1	3.62	0.000799999		10	2	0.9285	0.066		10	1	3.761	0.097		2	1.359	0.1154		3	0.33	0.0381
10	1	3.3375	-0.003		10	1	3.616	0.000799999		10	2	0.93	0.0678		10	1	3.757	0.0998		2	1.363	0.1152		3	0.351	0.0379
10	1	3.3335	-0.003		10	1	3.611	0.000799999		10	2	0.935	0.0696		10	1	3.753	0.1026		2	1.3655	0.115		3	0.372	0.0377
10	1	3.3295	-0.003		10	1	3.609	0.000799999		10	2	0.939	0.0714		10	1	3.751	0.1054		2	1.368	0.115		3	0.3835	0.0375
10	1	3.3245	-0.003		10	1	3.607	0.000799999		10	2	0.943	0.0732		10	1	3.749	0.1032		2	1.372	0.115		3	0.395	0.04075
10	1	3.3225	-0.003		10	1	3.603	0.000799999		10	2	0.9445	0.075		10	1	3.746	0.101		2	1.378	0.115		3	0.416	0.044
10	1	3.3205	-0.0028		10	1	3.598	0.000799999		10	2	0.946	0.0731667		10	1	3.741	0.0988		2	1.383	0.115		3	0.436	0.04725
10	1	3.3175	-0.0026		10	1	3.594	0.000799999		10	2	0.952	0.0713333		10	1	3.737	0.0966		2	1.387	0.115		3	0.4465	0.0505
10	1	3.3125	-0.0024		10	1	3.5925	0.000799999		10	2	0.955	0.0695		10	1	3.7345	0.0944		2	1.3895	0.115		3	0.457	0.0548333
10	1	3.3085	-0.0022		10	1	3.591	0.000799999		10	2	0.959	0.0676667		10	1	3.732	0.0918		2	1.392	0.1156		3	0.479	0.0591667
10	1	3.3065	-0.002		10	1	3.585	0.000799999		10	2	0.964	0.0658333		10	1	3.728	0.0892		2	1.396	0.1162		3	0.499	0.0635
10	1	3.3045	-0.0022		10	1	3.582	0.000799999		10	2	0.966	0.064		10	1	3.724	0.0866		2	1.399	0.1168		3	0.522	0.0678333
10	1	3.3005	-0.0024		10	1	3.578	0.000799999		10	2	0.968	0.06625		10	1	3.72	0.084		2	1.405	0.1174		3	0.541	0.0721667
10	1	3.2955	-0.0026		10	1	3.576	0.000799999		10	2	0.972	0.0685		10	1	3.7175	0.0814		2	1.4065	0.118		3	0.552	0.0765
10	1	3.2915	-0.0028		10	1	3.574	0.000799999		10	2	0.977	0.07075		10	1	3.715	0.0822		2	1.408	0.1185		3	0.563	0.0779
10	1	3.2895	-0.003		10	1	3.57	0.000799999		10	2	0.978	0.073		10	1	3.711	0.083		2	1.411	0.119		3	0.583	0.0793
10	1	3.2875	-0.003		10	1	3.565	0.000799999		10	2	0.979	0.072		10	1	3.708	0.0838		2	1.415	0.1195		3	0.605	0.0807
10	1	3.2845	-0.003		10	1	3.561	0.000799999		10	2	0.985	0.071		10	1	3.704	0.0846		2	1.417	0.12		3	0.626	0.0821
10	1	3.2805	-0.003		10	1	3.5585	0.000799999		10	2	0.99	0.07		10	1	3.702	0.0854		2	1.419	0.119		3	0.637	0.0835
10	1	3.2755	-0.003		10	1	3.556	0.000599999		10	2	0.992	0.069		10	1	3.7	0.0876		2	1.423	0.118		3	0.648	0.083
10	1	3.2735	-0.003		10	1	3.552	0.000399999		10	2	0.9945	0.068		10	1	3.695	0.0898		2	1.429	0.117		3	0.671	0.0825
10	1	3.2715	-0.003		10	1	3.549	0.000199999		10	2	0.997	0.067		10	1	3.691	0.092		2	1.433	0.116		3	0.691	0.082
10	1	3.2665	-0.003		10	1	3.545	-1.11759e-09		10	2	1.001	0.066		10	1	3.687	0.0942		2	1.4355	0.115		3	0.702	0.0815
10	1	3.2625	-0.003		10	1	3.543	-0.000200001		10	2	1.005	0.065		10	1	3.6845	0.0964		2	1.438	0.114167		3	0.713	0.0801667
10	1	3.2585	-0.003		10	1	3.541	-1.11759e-09		10	2	1.009	0.064		10	1	3.682	0.0956		2	1.443	0.113333		3	0.734	0.0788333
10	1	3.2565	-0.003		10	1	3.536	0.000199999		10	2	1.014	0.063		10	1	3.678	0.0948		2	1.447	0.1125		3	0.755	0.0775
10	1	3.2545	-0.003		10	1	3.532	0.000399999		10	2	1.016	0.062		10	1	3.673	0.094		2	1.451	0.111667		3	0.776	0.0761667
10	1	3.2515	-0.003		10	1	3.528	0.000599999		10	2	1.018	0.0615		10	1	3.669	0.0932		2	1.456	0.110833		3	0.797	0.0748333
10	1	3.2465	-0.003		10	1	3.5255	0.000799999		10	2	1.021	0.061		10	1	3.6675	0.0924		2	1.458	0.11		3	0.808	0.0735
10	1	3.2425	-0.003		10	1	3.523	0.000599999		10	2	1.026	0.0605		10	1	3.666	0.0938		2	1.46	0.11025		3	0.819	0.0735
10	1	3.24	-0.003		10	1	3.519	0.000399999		10	2	1.028	0.06		10	1	3.662	0.0952		2	1.461	0.1105		3	0.84	0.0735
10	1	3.2375	-0.003		10	1	3.516	0.000199999		10	2	1.03	0.0616		10	1	3.658	0.0966		2	1.466	0.11075		3	0.86	0.0735
10	1	3.2335	-0.003		10	1	3.511	-1.11759e-09		10	2	1.035	0.0632		10	1	3.653	0.098		2	1.468	0.111		3	0.882	0.0735
10	1	3.2295	-0.003		10	1	3.509	-0.000200001		10	2	1.039	0.0648		10	1	3.651	0.0994		2	1.47	0.1116		3	0.8925	0.0735
10	1	3.2245	-0.003		10	1	3.507	-0.000200001		10	2	1.043	0.0664		10	1	3.649	0.0986		2	1.472	0.1122		3	0.903	0.077
10	1	3.223	-0.003		10	1	3.503	-0.000200001		10	2	1.045	0.068		10	1	3.645	0.0978		2	1.476	0.1128		3	0.925	0.0805
10	1	3.2215	-0.003		10	1	3.499	-0.000200001		10	2	1.047	0.0685		10	1	3.64	0.097		2	1.481	0.1134		3	0.946	0.084
10	1	3.2165	-0.003		10	1	3.495	-0.000200001		10	2	1.051	0.069		10	1	3.636	0.0962		2	1.4835	0.114		3	0.9565	0.0875
10	1	3.2135	-0.003		10	1	3.4925	-0.000200001		10	2	1.056	0.0695		10	1	3.635	0.0954		2	1.486	0.1145		3	0.967	0.0883333
10	1	3.2075	-0.003		10	1	3.49	-0.000200001		10	2	1.059	0.07		10	1	3.634	0.0932		2	1.491	0.115		3	0.986	0.0891667
10	1	3.206	-0.003		10	1	3.486	-0.000200001		10	2	1.065	0.0705		10	1	3.629	0.091		2	1.495	0.1155		3	1.005	0.09
10	1	3.2045	-0.003		10	1	3.481	-0.000200001		10	2	1.0665	0.071		10	1	3.624	0.0888		2	1.499	0.116		3	1.028	0.0908333
10	1	3.2005	-0.003		10	1	3.479	-0.000200001		10	2	1.068	0.0712		10	1	3.62	0.0866		2	1.503	0.1165		3	1.048	0.0916667
10	1	3.1965	-0.003		10	1	3.4765	-0.000200001		10	2	1.072	0.0714		10	1	3.618	0.0844		2	1.505	0.117		3	1.059	0.0925
10	1	3.1925	-0.003		10	1	3.474	-0.000200001		10	2	1.076	0.0716		10	1	3.616	0.0852		2	1.507	0.11675		3	1.07	0.0945
10	1	3.19	-0.003		10	1	3.47	-0.000200001		10	2	1.08	0.0718		10	1	3.612	0.086		2	1.509	0.1165		3	1.09	0.0965
10	1	3.1875	-0.003		10	1	3.466	-0.000200001		10	2	1.082	0.072		10	1	3.607	0.0868		2	1.513	0.11625		3	1.11	0.0985
10	1	3.1835	-0.003		10	1	3.461	-0.000200001		10	2	1.084	0.07		10	1	3.602	0.0876		2	1.5155	0.116		3	1.132	0.1005
10	1	3.1785	-0.003		10	1	3.459	-0.000200001		10	2	1.09	0.068		10	1	3.601	0.0884		2	1.518	0.116		3	1.142	0.1025
10	1	3.1745	-0.003		10	1	3.457	-0.000200001		10	2	1.092	0.066		10	1	3.6	0.0894		2	1.522	0.116		3	1.152	0.1015
10	1	3.173	-0.003		10	1	3.453	-0.000200001		10	2	1.095	0.064		10	1	3.595	0.0904		2	1.526	0.116		3	1.174	0.1005
10	1	3.1715	-0.0032		10	1	3.448	-0.000200001		10	2	1.098	0.0636667		10	1	3.591	0.0914		2	1.531	0.116		3	1.195	0.0995
10	1	3.1675	-0.0034		10	1	3.445	-0.000200001		10	2	1.101	0.0633333		10	1	3.587	0.0924		2	1.533	0.116		3	1.206	0.0985
10	1	3.1625	-0.0036		10	1	3.443	-0.000200001		10	2	1.105	0.063		10	1	3.585	0.0934		2	1.535	0.116		3	1.217	0.0991
10	1	3.1585	-0.0038		10	1	3.441	-0.000200001		10	2	1.109	0.0626667		10	1	3.583	0.0922		2	1.54	0.116		3	1.236	0.0997
10	1	3.1565	-0.004		10	1	3.437	-0.000200001		10	2	1.113	0.0623333		10	1	3.578	0.091		2	1.543	0.116		3	1.256	0.1003
10	1	3.1545	-0.004		10	1	3.432	-0.000200001		10	2	1.1155	0.062		10	1	3.574	0.0898		2	1.548	0.116		3	1.278	0.1009
10	1	3.1505	-0.004		10	1	3.428	-0.000200001		10	2	1.118	0.066		10	1	3.57	0.0886		2	1.552	0.116		3	1.288	0.1015
10	1	3.1455	-0.004		10	1	3.4255	-0.000200001		10	2	1.122	0.07		10	1	3.5675	0.0874		2	1.5545	0.116		3	1.298	0.104
10	1	3.1415	-0.004		10	1	3.423	-0.000200001		10	2	1.126	0.074		10	1	3.565	0.086		2	1.557	0.11625		3	1.32	0.1065
10	1	3.14	-0.004		10	1	3.419	-0.000200001		10	2	1.131	0.078		10	1	3.562	0.0846		2	1.561	0.1165		3	1.341	0.109
10	1	3.1385	-0.004		10	1	3.415	-0.000200001		10	2	1.1325	0.082		10	1	3.558	0.0832		2	1.564	0.11675		3	1.362	0.1115
10	1	3.1345	-0.004		10	1	3.411	-0.000200001		10	2	1.134	0.08125		10	1	3.554	0.0818		2	1.566	0.117		3	1.383	0.114
10	1	3.1305	-0.004		10	1	3.4085	-0.000200001		10	2	1.139	0.0805		10	1	3.5515	0.0804		2	1.568	0.1176		3	1.3925	0.1165
10	1	3.1255	-0.004		10	1	3.406	-0.000400001		10	2	1.143	0.07975		10	1	3.549	0.0816		2	1.573	0.1182		3	1.402	0.1169
10	1	3.123	-0.004		10	1	3.403	-0.000600001		10	2	1.145	0.079		10	1	3.545	0.0828		2	1.576	0.1188		3	1.424	0.1173
10	1	3.1205	-0.004		10	1	3.399	-0.000800001		10	2	1.147	0.0778		10	1	3.541	0.084		2	1.582	0.1194		3	1.444	0.1177
10	1	3.1175	-0.004		10	1	3.394	-0.001		10	2	1.151	0.0766		10	1	3.536	0.0852		2	1.5845	0.12		3	1.465	0.1181
10	1	3.1125	-0.004		10	1	3.3925	-0.0012		10	2	1.156	0.0754		10	1	3.534	0.0864		2	1.587	0.119667		3	1.475	0.1185
10	1	3.1085	-0.004		10	1	3.391	-0.0012		10	2	1.159	0.0742		10	1	3.532	0.0878		2	1.592	0.119333		3	1.485	0.1135
10	1	3.107	-0.004		10	1	3.386	-0.0012		10	2	1.1615	0.073		10	1	3.527	0.0892		2	1.597	0.119		3	1.504	0.1085
10	1	3.1055	-0.004		10	1	3.382	-0.0012		10	2	1.164	0.073		10	1	3.525	0.0906		2	1.601	0.118667		3	1.527	0.1035
10	1	3.0995	-0.004		10	1	3.378	-0.0012		10	2	1.167	0.073		10	1	3.521	0.092		2	1.604	0.118333		3	1.5365	0.0985
10	1	3.0965	-0.004		10	1	3.3755	-0.0012		10	2	1.171	0.073		10	1	3.5185	0.0934		2	1.606	0.118		3	1.546	0.093
10	1	3.0925	-0.004		10	1	3.373	-0.0012		10	2	1.176	0.073		10	1	3.516	0.092		2	1.608	0.118		3	1.567	0.0875
10	1	3.09	-0.004		10	1	3.37	-0.0012		10	2	1.18	0.073		10	1	3.512	0.0906		2	1.612	0.118		3	1.589	0.082
10	1	3.0875	-0.004		10	1	3.366	-0.0012		10	2	1.182	0.073		10	1	3.508	0.0892		2	1.615	0.118		3	1.608	0.0765
10	1	3.0835	-0.004		10	1	3.361	-0.0012		10	2	1.184	0.07175		10	1	3.503	0.0878		2	1.616	0.118		3	1.63	0.071
10	1	3.0795	-0.004		10	1	3.359	-0.0012		10	2	1.188	0.0705		10	1	3.501	0.0864		2	1.617	0.1178		3	1.6405	0.0655
10	1	3.0745	-0.004		10	1	3.357	-0.0012		10	2	1.193	0.06925		10	1	3.499	0.087		2	1.622	0.1176		3	1.651	0.0653
10	1	3.0725	-0.004		10	1	3.353	-0.0012		10	2	1.195	0.068		10	1	3.495	0.0876		2	1.626	0.1174		3	1.673	0.0651
10	1	3.0705	-0.004		10	1	3.349	-0.0012		10	2	1.197	0.0708		10	1	3.49	0.0882		2	1.63	0.1172		3	1.693	0.0649
10	1	3.0665	-0.004		10	1	3.344	-0.0012		10	2	1.2	0.0736		10	1	3.487	0.0888		2	1.633	0.117		3	1.713	0.0647
10	1	3.0615	-0.004		10	1	3.342	-0.0012		10	2	1.206	0.0764		10	1	3.485	0.0894		2	1.636	0.116333		3	1.724	0.0645
10	1	3.0585	-0.004		10	1	3.34	-0.0012		10	2	1.209	0.0792		10	1	3.483	0.0888		2	1.64	0.115667		3	1.735	0.064
10	1	3.0565	-0.004		10	1	3.337	-0.0012		10	2	1.211	0.082		10	1	3.479	0.0882		2	1.645	0.115		3	1.754	0.0635
10	1	3.0545	-0.004		10	1	3.331	-0.0012		10	2	1.213	0.0816667		10	1	3.474	0.0876		2	1.65	0.114333		3	1.776	0.063
10	1	3.0505	-0.004		10	1	3.328	-0.0012		10	2	1.218	0.0813333		10	1	3.47	0.087		2	1.653	0.113667		3	1.7865	0.0625
10	1	3.0465	-0.004		10	1	3.326	-0.0012		10	2	1.222	0.081		10	1	3.468	0.0864		2	1.6545	0.113		3	1.797	0.064
10	1	3.0425	-0.004		10	1	3.324	-0.0014		10	2	1.226	0.0806667		10	1	3.466	0.086		2	1.656	0.1124		3	1.818	0.0655
10	1	3.04	-0.004		10	1	3.319	-0.0016		10	2	1.231	0.0803333		10	1	3.461	0.0856		2	1.662	0.1118		3	1.838	0.067
10	1	3.0375	-0.0042		10	1	3.316	-0.0018		10	2	1.233	0.08		10	1	3.457	0.0852		2	1.663	0.1112		3	1.857	0.0685
10	1	3.0335	-0.0044		10	1	3.311	-0.002		10	2	1.235	0.07875		10	1	3.454	0.0848		2	1.667	0.1106		3	1.877	0.07
10	1	3.0285	-0.0046		10	1	3.309	-0.0022		10	2	1.239	0.0775		10	1	3.4515	0.0844		2	1.6685	0.11		3	1.888	0.0715
10	1	3.0255	-0.0048		10	1	3.307	-0.002		10	2	1.244	0.07625		10	1	3.449	0.085		2	1.67	0.1105		3	1.899	0.0727
10	1	3.0235	-0.005		10	1	3.302	-0.0018		10	2	1.2455	0.075		10	1	3.446	0.0856		2	1.674	0.111		3	1.919	0.0739
10	1	3.0215	-0.005		10	1	3.298	-0.0016		10	2	1.247	0.0728		10	1	3.441	0.0862		2	1.677	0.1115		3	1.94	0.0751
10	1	3.0175	-0.005		10	1	3.295	-0.0014		10	2	1.251	0.0706		10	1	3.436	0.0868		2	1.6795	0.112		3	1.96	0.0763
10	1	3.0135	-0.005		10	1	3.293	-0.0012		10	2	1.255	0.0684		10	1	3.4345	0.0874		2	1.682	0.112333		3	1.9705	0.0775
10	1	3.0085	-0.005		10	1	3.291	-0.0012		10	2	1.26	0.0662		10	1	3.433	0.087		2	1.688	0.112667		3	1.981	0.08175
10	1	3.0065	-0.005		10	1	3.287	-0.0012		10	2	1.262	0.064		10	1	3.428	0.0866		2	1.693	0.113		3	2.002	0.086
10	1	3.0045	-0.005		10	1	3.282	-0.0012		10	2	1.264	0.0658333		10	1	3.424	0.0862		2	1.7	0.113333		3	2.023	0.09025
10	1	3.0005	-0.005		10	1	3.278	-0.0012		10	2	1.268	0.0676667		10	1	3.419	0.0858		2	1.703	0.113667		3	2.0335	0.0945
10	1	2.9955	-0.005		10	1	3.2755	-0.0012		10	2	1.272	0.0695		10	1	3.417	0.0854		2	1.705	0.114		3	2.044	0.0966667
10	1	2.9925	-0.005		10	1	3.273	-0.0014		10	2	1.275	0.0713333		10	1	3.415	0.0872		2	1.707	0.1144		3	2.064	0.0988333
10	1	2.9895	-0.005		10	1	3.269	-0.0016		10	2	1.28	0.0731667		10	1	3.412	0.089		2	1.711	0.1148		3	2.086	0.101
10	1	2.9865	-0.0048		10	1	3.265	-0.0018		10	2	1.282	0.075		10	1	3.408	0.0908		2	1.714	0.1152		3	2.106	0.103167
10	1	2.9835	-0.0046		10	1	3.262	-0.002		10	2	1.284	0.0762		10	1	3.403	0.0926		2	1.717	0.1156		3	2.126	0.105333
10	1	2.9795	-0.0044		10	1	3.2595	-0.0022		10	2	1.288	0.0774		10	1	3.401	0.0944		2	1.719	0.116		3	2.1375	0.1075
10	1	2.9755	-0.0042		10	1	3.257	-0.0022		10	2	1.293	0.0786		10	1	3.399	0.0938		2	1.721	0.1165		3	2.149	0.1091
10	1	2.9735	-0.004		10	1	3.253	-0.0022		10	2	1.297	0.0798		10	1	3.395	0.0932		2	1.726	0.117		3	2.168	0.1107
10	1	2.9715	-0.0042		10	1	3.249	-0.0022		10	2	1.299	0.081		10	1	3.391	0.0926		2	1.73	0.1175		3	2.19	0.1123
10	1	2.9665	-0.0044		10	1	3.245	-0.0022		10	2	1.301	0.08325		10	1	3.386	0.092		2	1.732	0.118		3	2.21	0.1139
10	1	2.9625	-0.0046		10	1	3.2425	-0.0022		10	2	1.306	0.0855		10	1	3.384	0.0914		2	1.734	0.1184		3	2.22	0.1155
10	1	2.9595	-0.0048		10	1	3.24	-0.002		10	2	1.31	0.08775		10	1	3.382	0.0916		2	1.739	0.1188		3	2.23	0.11525
10	1	2.9575	-0.005		10	1	3.238	-0.0018		10	2	1.3115	0.09		10	1	3.379	0.0918		2	1.743	0.1192		3	2.252	0.115
10	1	2.9555	-0.005		10	1	3.232	-0.0016		10	2	1.313	0.0875		10	1	3.374	0.092		2	1.748	0.1196		3	2.274	0.11475
10	1	2.9505	-0.005		10	1	3.227	-0.0014		10	2	1.319	0.085		10	1	3.37	0.0922		2	1.75	0.12		3	2.2845	0.1145
10	1	2.9455	-0.005		10	1	3.2255	-0.0012		10	2	1.322	0.0825		10	1	3.368	0.0924		2	1.752	0.120167		3	2.295	0.1121
10	1	2.9415	-0.005		10	1	3.224	-0.0014		10	2	1.326	0.08		10	1	3.366	0.0936		2	1.756	0.120333		3	2.317	0.1097
10	1	2.9395	-0.005		10	1	3.22	-0.0016		10	2	1.33	0.0775		10	1	3.362	0.0948		2	1.761	0.1205		3	2.336	0.1073
10	1	2.9375	-0.005		10	1	3.216	-0.0018		10	2	1.3325	0.075		10	1	3.357	0.096		2	1.764	0.120667		3	2.356	0.1049
10	1	2.9335	-0.005		10	1	3.211	-0.002		10	2	1.335	0.076		10	1	3.353	0.0972		2	1.767	0.120833		3	2.366	0.1025
10	1	2.9295	-0.005		10	1	3.209	-0.0022		10	2	1.338	0.077		10	1	3.351	0.0984		2	1.768	0.121		3	2.376	0.100667
10	1	2.9255	-0.005		10	1	3.207	-0.002		10	2	1.343	0.078		10	1	3.349	0.0978		2	1.769	0.12		3	2.399	0.0988333
10	1	2.923	-0.005		10	1	3.203	-0.0018		10	2	1.348	0.079		10	1	3.346	0.0972		2	1.775	0.119		3	2.42	0.097
10	1	2.9205	-0.005		10	1	3.199	-0.0016		10	2	1.35	0.08		10	1	3.341	0.0966		2	1.777	0.118		3	2.44	0.0951667
10	1	2.9175	-0.005		10	1	3.194	-0.0014		10	2	1.352	0.08175		10	1	3.335	0.096		2	1.7795	0.117		3	2.462	0.0933333
10	1	2.9135	-0.005		10	1	3.1925	-0.0012		10	2	1.355	0.0835		10	1	3.334	0.0954		2	1.782	0.116		3	2.4715	0.0915
10	1	2.9085	-0.005		10	1	3.191	-0.0016		10	2	1.359	0.08525		10	1	3.333	0.0954		2	1.789	0.115		3	2.481	0.0899
10	1	2.9065	-0.005		10	1	3.187	-0.002		10	2	1.361	0.087		10	1	3.329	0.0954		2	1.794	0.114		3	2.502	0.0883
10	1	2.9045	-0.005		10	1	3.182	-0.0024		10	2	1.363	0.0863333		10	1	3.324	0.0954		2	1.799	0.113		3	2.522	0.0867
10	1	2.9005	-0.005		10	1	3.178	-0.0028		10	2	1.367	0.0856667		10	1	3.32	0.0954		2	1.8005	0.112		3	2.544	0.0851
10	1	2.8955	-0.005		10	1	3.176	-0.0032		10	2	1.373	0.085		10	1	3.3175	0.0954		2	1.802	0.110667		3	2.555	0.0835
10	1	2.8915	-0.005		10	1	3.174	-0.003		10	2	1.377	0.0843333		10	1	3.315	0.0964		2	1.805	0.109333		3	2.566	0.0825
10	1	2.8895	-0.005		10	1	3.169	-0.0028		10	2	1.38	0.0836667		10	1	3.311	0.0974		2	1.81	0.108		3	2.585	0.0815
10	1	2.8875	-0.0052		10	1	3.165	-0.0026		10	2	1.3825	0.083		10	1	3.308	0.0984		2	1.814	0.106667		3	2.606	0.0805
10	1	2.8825	-0.0054		10	1	3.161	-0.0024		10	2	1.385	0.082		10	1	3.304	0.0994		2	1.816	0.105333		3	2.6155	0.0795
10	1	2.8805	-0.0056		10	1	3.159	-0.0022		10	2	1.388	0.081		10	1	3.302	0.1004		2	1.819	0.104		3	2.625	0.077
10	1	2.8755	-0.0058		10	1	3.157	-0.0024		10	2	1.393	0.08		10	1	3.3	0.1002		2	1.822	0.1035		3	2.648	0.0745
10	1	2.873	-0.006		10	1	3.152	-0.0026		10	2	1.397	0.079		10	1	3.295	0.1		2	1.825	0.103		3	2.669	0.072
10	1	2.8705	-0.006		10	1	3.149	-0.0028		10	2	1.399	0.078		10	1	3.291	0.0998		2	1.828	0.1025		3	2.689	0.0695
10	1	2.8665	-0.006		10	1	3.145	-0.003		10	2	1.401	0.0765		10	1	3.287	0.0996		2	1.83	0.102		3	2.709	0.067
10	1	2.8625	-0.006		10	1	3.1425	-0.0032		10	2	1.405	0.075		10	1	3.2845	0.0994		2	1.832	0.1026		3	2.719	0.0645
10	1	2.8585	-0.006		10	1	3.14	-0.003		10	2	1.41	0.0735		10	1	3.282	0.0982		2	1.837	0.1032		3	2.729	0.0665
10	1	2.8565	-0.006		10	1	3.137	-0.0028		10	2	1.412	0.072		10	1	3.278	0.097		2	1.842	0.1038		3	2.751	0.0685
10	1	2.8545	-0.006		10	1	3.132	-0.0026		10	2	1.414	0.0722		10	1	3.275	0.0958		2	1.846	0.1044		3	2.771	0.0705
10	1	2.8515	-0.006		10	1	3.128	-0.0024		10	2	1.418	0.0724		10	1	3.269	0.0946		2	1.8485	0.105		3	2.793	0.0725
10	1	2.8455	-0.006		10	1	3.126	-0.0022		10	2	1.421	0.0726		10	1	3.2675	0.0934		2	1.851	0.104667		3	2.803	0.0745
10	1	2.8425	-0.006		10	1	3.124	-0.0022		10	2	1.426	0.0728		10	1	3.266	0.0932		2	1.855	0.104333		3	2.813	0.075
10	1	2.8405	-0.006		10	1	3.119	-0.0022		10	2	1.428	0.073		10	1	3.262	0.093		2	1.86	0.104		3	2.835	0.0755
10	1	2.8385	-0.006		10	1	3.114	-0.0022		10	2	1.43	0.0726667		10	1	3.257	0.0928		2	1.863	0.103667		3	2.856	0.076
10	1	2.8335	-0.006		10	1	3.112	-0.0022		10	2	1.434	0.0723333		10	1	3.254	0.0926		2	1.867	0.103333		3	2.8665	0.0765
10	1	2.8295	-0.006		10	1	3.1095	-0.0022		10	2	1.439	0.072		10	1	3.2515	0.0924		2	1.869	0.103		3	2.877	0.0778333
10	1	2.8255	-0.006		10	1	3.107	-0.0024		10	2	1.442	0.0716667		10	1	3.249	0.0928		2	1.871	0.103		3	2.898	0.0791667
10	1	2.8235	-0.006		10	1	3.103	-0.0026		10	2	1.447	0.0713333		10	1	3.244	0.0932		2	1.877	0.103		3	2.92	0.0805
10	1	2.8215	-0.006		10	1	3.099	-0.0028		10	2	1.4495	0.071		10	1	3.241	0.0936		2	1.88	0.103		3	2.94	0.0818333
10	1	2.8165	-0.006		10	1	3.095	-0.003		10	2	1.452	0.07275		10	1	3.238	0.094		2	1.884	0.103		3	2.962	0.0831667
10	1	2.8125	-0.006		10	1	3.0925	-0.0032		10	2	1.454	0.0745		10	1	3.2355	0.0944		2	1.8865	0.103		3	2.972	0.0845
10	1	2.8095	-0.006		10	1	3.09	-0.003		10	2	1.46	0.07625		10	1	3.233	0.0958		2	1.889	0.10325		3	2.982	0.0853
10	1	2.807	-0.006		10	1	3.086	-0.0028		10	2	1.4615	0.078		10	1	3.229	0.0972		2	1.893	0.1035		3	3.004	0.0861
10	1	2.8045	-0.006		10	1	3.083	-0.0026		10	2	1.463	0.0774		10	1	3.225	0.0986		2	1.898	0.10375		3	3.027	0.0869
10	1	2.8015	-0.006		10	1	3.077	-0.0024		10	2	1.468	0.0768		10	1	3.22	0.1		2	1.9005	0.104		3	3.047	0.0877
10	1	2.7955	-0.006		10	1	3.0755	-0.0022		10	2	1.472	0.0762		10	1	3.218	0.1014		2	1.903	0.103833		3	3.057	0.0885
10	1	2.7915	-0.006		10	1	3.074	-0.0024		10	2	1.476	0.0756		10	1	3.216	0.101		2	1.907	0.103667		3	3.067	0.09
10	1	2.7895	-0.006		10	1	3.07	-0.0026		10	2	1.478	0.075		10	1	3.211	0.1006		2	1.912	0.1035		3	3.089	0.0915
10	1	2.7875	-0.006		10	1	3.065	-0.0028		10	2	1.48	0.074		10	1	3.207	0.1002		2	1.916	0.103333		3	3.109	0.093
10	1	2.7825	-0.006		10	1	3.061	-0.003		10	2	1.485	0.073		10	1	3.203	0.0998		2	1.917	0.103167		3	3.1195	0.0945
10	1	2.7795	-0.006		10	1	3.059	-0.0032		10	2	1.489	0.072		10	1	3.2015	0.0994		2	1.9195	0.103		3	3.13	0.094
10	1	2.7765	-0.006		10	1	3.057	-0.003		10	2	1.493	0.071		10	1	3.2	0.0982		2	1.922	0.1028		3	3.152	0.0935
10	1	2.774	-0.006		10	1	3.052	-0.0028		10	2	1.496	0.07		10	1	3.195	0.097		2	1.927	0.1026		3	3.173	0.093
10	1	2.7715	-0.006		10	1	3.05	-0.0026		10	2	1.4985	0.069		10	1	3.191	0.0958		2	1.931	0.1024		3	3.194	0.0925
10	1	2.7675	-0.006		10	1	3.044	-0.0024		10	2	1.501	0.072		10	1	3.187	0.0946		2	1.935	0.1022		3	3.216	0.092
10	1	2.7635	-0.006		10	1	3.0415	-0.0022		10	2	1.505	0.075		10	1	3.185	0.0934		2	1.9375	0.102		3	3.225	0.0915
10	1	2.7585	-0.006		10	1	3.039	-0.0026		10	2	1.51	0.078		10	1	3.183	0.0938		2	1.94	0.10175		3	3.234	0.0903
10	1	2.7565	-0.006		10	1	3.036	-0.003		10	2	1.5115	0.081		10	1	3.178	0.0942		2	1.943	0.1015		3	3.255	0.0891
10	1	2.7545	-0.0062		10	1	3.032	-0.0034		10	2	1.513	0.0822		10	1	3.175	0.0946		2	1.947	0.10125		3	3.277	0.0879
10	1	2.7505	-0.0064		10	1	3.028	-0.0038		10	2	1.518	0.0834		10	1	3.169	0.095		2	1.9495	0.101		3	3.297	0.0867
[truncated: 24,878 more rows]

## Sheet: SI - Fig1 
Surface Data				3D Line Data at susceptibility 500				3D Line Data at field 50mT				3D Line Data at load of 5N
Applied Field	Effective Susceptibility	Applied Load		1/H	1/susceptibility	F		1/H	1/susceptibility	F		1/H	1/susceptibility	F
0	0	0		Inf	0.002	0		2.51327e-05	Inf	0		2.74175e-05	0.00533333	5
0	0	0		0.000603186	0.002	0.0687128		2.51327e-05	0.048	0.0687128		2.62255e-05	0.00533333	5
0	20.8333	0		0.000301593	0.002	0.274851		2.51327e-05	0.024	0.274851		3.01593e-05	0.0048	5
0	41.6667	0		0.000201062	0.002	0.618415		2.51327e-05	0.016	0.618415		2.87231e-05	0.0048	5
0	62.5	0		0.000150796	0.002	1.09941		2.51327e-05	0.012	1.09941		3.35103e-05	0.00436364	5
0	83.3333	0		0.000120637	0.002	1.71782		2.51327e-05	0.0096	1.71782		3.17466e-05	0.00436364	5
0	104.167	0		0.000100531	0.002	2.47366		2.51327e-05	0.008	2.47366		3.54815e-05	0.004	5
0	125	0		8.61694e-05	0.002	3.36693		2.51327e-05	0.00685714	3.36693		4.02124e-05	0.00369231	5
0	145.833	0		7.53982e-05	0.002	4.39762		2.51327e-05	0.006	4.39762		3.76991e-05	0.00369231	5
0	166.667	0		6.70206e-05	0.002	5.56574		2.51327e-05	0.00533333	5.56574		4.30847e-05	0.00342857	5
0	187.5	0		6.03186e-05	0.002	6.87128		2.51327e-05	0.0048	6.87128		4.02124e-05	0.00342857	5
0	208.333	0		5.48351e-05	0.002	8.31425		2.51327e-05	0.00436364	8.31425		4.63989e-05	0.0032	5
0	229.167	0		5.02655e-05	0.002	9.89465		2.51327e-05	0.004	9.89465		4.30847e-05	0.0032	5
0	250	0		4.63989e-05	0.002	11.6125		2.51327e-05	0.00369231	11.6125		4.63989e-05	0.003	5
0	270.833	0		4.30847e-05	0.002	13.4677		2.51327e-05	0.00342857	13.4677		5.02655e-05	0.00282353	5
0	291.667	0		4.02124e-05	0.002	15.4604		2.51327e-05	0.0032	15.4604		5.48351e-05	0.00266667	5
0	312.5	0		3.76991e-05	0.002	17.5905		2.51327e-05	0.003	17.5905		5.48351e-05	0.00252632	5
0	333.333	0		3.54815e-05	0.002	19.858		2.51327e-05	0.00282353	19.858		6.03186e-05	0.0024	5
0	354.167	0		3.35103e-05	0.002	22.263		2.51327e-05	0.00266667	22.263		6.03186e-05	0.00228571	5
0	375	0		3.17466e-05	0.002	24.8053		2.51327e-05	0.00252632	24.8053		6.70206e-05	0.00218182	5
0	395.833	0		3.01593e-05	0.002	27.4851		2.51327e-05	0.0024	27.4851		6.70206e-05	0.00208696	5
0	416.667	0		2.87231e-05	0.002	30.3024		2.51327e-05	0.00228571	30.3024
0	437.5	0		2.74175e-05	0.002	33.257		2.51327e-05	0.00218182	33.257
0	458.333	0		2.62255e-05	0.002	36.3491		2.51327e-05	0.00208696	36.3491
0	479.167	0		2.51327e-05	0.002	39.5786		2.51327e-05	0.002	39.5786
0	500	0
1657.86	0	0
1657.86	20.8333	0.000119293
1657.86	41.6667	0.000477172
1657.86	62.5	0.00107364
1657.86	83.3333	0.00190869
1657.86	104.167	0.00298233
1657.86	125	0.00429455
1657.86	145.833	0.00584536
1657.86	166.667	0.00763476
1657.86	187.5	0.00966274
1657.86	208.333	0.0119293
1657.86	229.167	0.0144345
1657.86	250	0.0171782
1657.86	270.833	0.0201605
1657.86	291.667	0.0233814
1657.86	312.5	0.0268409
1657.86	333.333	0.030539
1657.86	354.167	0.0344757
1657.86	375	0.038651
1657.86	395.833	0.0430648
1657.86	416.667	0.0477172
1657.86	437.5	0.0526083
1657.86	458.333	0.0577379
1657.86	479.167	0.063106
1657.86	500	0.0687128
3315.73	0	0
3315.73	20.8333	0.000477172
3315.73	41.6667	0.00190869
3315.73	62.5	0.00429455
3315.73	83.3333	0.00763476
3315.73	104.167	0.0119293
3315.73	125	0.0171782
3315.73	145.833	0.0233814
3315.73	166.667	0.030539
3315.73	187.5	0.038651
3315.73	208.333	0.0477172
3315.73	229.167	0.0577379
3315.73	250	0.0687128
3315.73	270.833	0.0806421
3315.73	291.667	0.0935258
3315.73	312.5	0.107364
3315.73	333.333	0.122156
3315.73	354.167	0.137903
3315.73	375	0.154604
3315.73	395.833	0.172259
3315.73	416.667	0.190869
3315.73	437.5	0.210433
3315.73	458.333	0.230951
3315.73	479.167	0.252424
3315.73	500	0.274851
4973.59	0	0
4973.59	20.8333	0.00107364
4973.59	41.6667	0.00429455
4973.59	62.5	0.00966274
4973.59	83.3333	0.0171782
4973.59	104.167	0.0268409
4973.59	125	0.038651
4973.59	145.833	0.0526083
4973.59	166.667	0.0687128
4973.59	187.5	0.0869647
4973.59	208.333	0.107364
4973.59	229.167	0.12991
4973.59	250	0.154604
4973.59	270.833	0.181445
4973.59	291.667	0.210433
4973.59	312.5	0.241569
4973.59	333.333	0.274851
4973.59	354.167	0.310281
4973.59	375	0.347859
4973.59	395.833	0.387583
4973.59	416.667	0.429455
4973.59	437.5	0.473474
4973.59	458.333	0.519641
4973.59	479.167	0.567954
4973.59	500	0.618415
6631.46	0	0
6631.46	20.8333	0.00190869
6631.46	41.6667	0.00763476
6631.46	62.5	0.0171782
6631.46	83.3333	0.030539
6631.46	104.167	0.0477172
6631.46	125	0.0687128
6631.46	145.833	0.0935258
6631.46	166.667	0.122156
6631.46	187.5	0.154604
6631.46	208.333	0.190869
6631.46	229.167	0.230951
6631.46	250	0.274851
6631.46	270.833	0.322569
6631.46	291.667	0.374103
6631.46	312.5	0.429455
6631.46	333.333	0.488625
6631.46	354.167	0.551611
6631.46	375	0.618415
6631.46	395.833	0.689037
6631.46	416.667	0.763476
6631.46	437.5	0.841732
6631.46	458.333	0.923806
6631.46	479.167	1.0097
6631.46	500	1.09941
8289.32	0	0
8289.32	20.8333	0.00298233
8289.32	41.6667	0.0119293
8289.32	62.5	0.0268409
8289.32	83.3333	0.0477172
8289.32	104.167	0.0745582
8289.32	125	0.107364
8289.32	145.833	0.146134
8289.32	166.667	0.190869
8289.32	187.5	0.241569
8289.32	208.333	0.298233
8289.32	229.167	0.360862
8289.32	250	0.429455
8289.32	270.833	0.504013
8289.32	291.667	0.584536
8289.32	312.5	0.671024
8289.32	333.333	0.763476
8289.32	354.167	0.861893
8289.32	375	0.966274
8289.32	395.833	1.07662
8289.32	416.667	1.19293
8289.32	437.5	1.31521
8289.32	458.333	1.44345
8289.32	479.167	1.57765
8289.32	500	1.71782
9947.18	0	0
9947.18	20.8333	0.00429455
9947.18	41.6667	0.0171782
9947.18	62.5	0.038651
9947.18	83.3333	0.0687128
9947.18	104.167	0.107364
9947.18	125	0.154604
9947.18	145.833	0.210433
9947.18	166.667	0.274851
9947.18	187.5	0.347859
9947.18	208.333	0.429455
9947.18	229.167	0.519641
9947.18	250	0.618415
9947.18	270.833	0.725779
9947.18	291.667	0.841732
9947.18	312.5	0.966274
9947.18	333.333	1.09941
9947.18	354.167	1.24113
9947.18	375	1.39143
9947.18	395.833	1.55033
9947.18	416.667	1.71782
9947.18	437.5	1.8939
9947.18	458.333	2.07856
9947.18	479.167	2.27182
9947.18	500	2.47366
11605	0	0
11605	20.8333	0.00584536
11605	41.6667	0.0233814
11605	62.5	0.0526083
11605	83.3333	0.0935258
11605	104.167	0.146134
11605	125	0.210433
11605	145.833	0.286423
11605	166.667	0.374103
11605	187.5	0.473474
11605	208.333	0.584536
11605	229.167	0.707289
11605	250	0.841732
11605	270.833	0.987866
11605	291.667	1.14569
11605	312.5	1.31521
11605	333.333	1.49641
11605	354.167	1.68931
11605	375	1.8939
11605	395.833	2.11018
11605	416.667	2.33814
11605	437.5	2.5778
11605	458.333	2.82916
11605	479.167	3.0922
11605	500	3.36693
13262.9	0	0
13262.9	20.8333	0.00763476
13262.9	41.6667	0.030539
13262.9	62.5	0.0687128
13262.9	83.3333	0.122156
13262.9	104.167	0.190869
13262.9	125	0.274851
13262.9	145.833	0.374103
13262.9	166.667	0.488625
13262.9	187.5	0.618415
13262.9	208.333	0.763476
13262.9	229.167	0.923806
13262.9	250	1.09941
13262.9	270.833	1.29027
13262.9	291.667	1.49641
13262.9	312.5	1.71782
13262.9	333.333	1.9545
13262.9	354.167	2.20645
13262.9	375	2.47366
13262.9	395.833	2.75615
13262.9	416.667	3.0539
13262.9	437.5	3.36693
13262.9	458.333	3.69522
13262.9	479.167	4.03879
13262.9	500	4.39762
14920.8	0	0
14920.8	20.8333	0.00966274
14920.8	41.6667	0.038651
14920.8	62.5	0.0869647
14920.8	83.3333	0.154604
14920.8	104.167	0.241569
14920.8	125	0.347859
14920.8	145.833	0.473474
14920.8	166.667	0.618415
14920.8	187.5	0.782682
14920.8	208.333	0.966274
14920.8	229.167	1.16919
14920.8	250	1.39143
14920.8	270.833	1.633
14920.8	291.667	1.8939
14920.8	312.5	2.17412
14920.8	333.333	2.47366
14920.8	354.167	2.79253
14920.8	375	3.13073
14920.8	395.833	3.48825
14920.8	416.667	3.8651
14920.8	437.5	4.26127
14920.8	458.333	4.67677
14920.8	479.167	5.11159
14920.8	500	5.56574
16578.6	0	0
16578.6	20.8333	0.0119293
16578.6	41.6667	0.0477172
16578.6	62.5	0.107364
16578.6	83.3333	0.190869
16578.6	104.167	0.298233
16578.6	125	0.429455
16578.6	145.833	0.584536
16578.6	166.667	0.763476
16578.6	187.5	0.966274
16578.6	208.333	1.19293
16578.6	229.167	1.44345
16578.6	250	1.71782
16578.6	270.833	2.01605
16578.6	291.667	2.33814
16578.6	312.5	2.68409
16578.6	333.333	3.0539
16578.6	354.167	3.44757
16578.6	375	3.8651
16578.6	395.833	4.30648
16578.6	416.667	4.77172
16578.6	437.5	5.26083
16578.6	458.333	5.77379
16578.6	479.167	6.3106
16578.6	500	6.87128
18236.5	0	0
18236.5	20.8333	0.0144345
18236.5	41.6667	0.0577379
18236.5	62.5	0.12991
18236.5	83.3333	0.230951
18236.5	104.167	0.360862
18236.5	125	0.519641
18236.5	145.833	0.707289
18236.5	166.667	0.923806
18236.5	187.5	1.16919
18236.5	208.333	1.44345
18236.5	229.167	1.74657
18236.5	250	2.07856
18236.5	270.833	2.43942
18236.5	291.667	2.82916
18236.5	312.5	3.24775
18236.5	333.333	3.69522
18236.5	354.167	4.17156
18236.5	375	4.67677
18236.5	395.833	5.21084
18236.5	416.667	5.77379
18236.5	437.5	6.3656
18236.5	458.333	6.98628
18236.5	479.167	7.63583
18236.5	500	8.31425
19894.4	0	0
19894.4	20.8333	0.0171782
19894.4	41.6667	0.0687128
19894.4	62.5	0.154604
19894.4	83.3333	0.274851
19894.4	104.167	0.429455
19894.4	125	0.618415
19894.4	145.833	0.841732
19894.4	166.667	1.09941
19894.4	187.5	1.39143
19894.4	208.333	1.71782
19894.4	229.167	2.07856
19894.4	250	2.47366
19894.4	270.833	2.90312
19894.4	291.667	3.36693
19894.4	312.5	3.8651
19894.4	333.333	4.39762
19894.4	354.167	4.9645
19894.4	375	5.56574
19894.4	395.833	6.20133
19894.4	416.667	6.87128
19894.4	437.5	7.57559
19894.4	458.333	8.31425
19894.4	479.167	9.08727
19894.4	500	9.89465
21552.2	0	0
21552.2	20.8333	0.0201605
21552.2	41.6667	0.0806421
21552.2	62.5	0.181445
21552.2	83.3333	0.322569
21552.2	104.167	0.504013
21552.2	125	0.725779
21552.2	145.833	0.987866
21552.2	166.667	1.29027
21552.2	187.5	1.633
21552.2	208.333	2.01605
21552.2	229.167	2.43942
21552.2	250	2.90312
21552.2	270.833	3.40713
21552.2	291.667	3.95146
21552.2	312.5	4.53612
21552.2	333.333	5.1611
21552.2	354.167	5.82639
21552.2	375	6.53201
21552.2	395.833	7.27795
21552.2	416.667	8.06421
21552.2	437.5	8.8908
21552.2	458.333	9.7577
21552.2	479.167	10.6649
21552.2	500	11.6125
23210.1	0	0
23210.1	20.8333	0.0233814
23210.1	41.6667	0.0935258
23210.1	62.5	0.210433
23210.1	83.3333	0.374103
23210.1	104.167	0.584536
23210.1	125	0.841732
23210.1	145.833	1.14569
23210.1	166.667	1.49641
23210.1	187.5	1.8939
23210.1	208.333	2.33814
23210.1	229.167	2.82916
23210.1	250	3.36693
23210.1	270.833	3.95146
23210.1	291.667	4.58276
23210.1	312.5	5.26083
23210.1	333.333	5.98565
23210.1	354.167	6.75724
23210.1	375	7.57559
23210.1	395.833	8.4407
23210.1	416.667	9.35258
23210.1	437.5	10.3112
23210.1	458.333	11.3166
23210.1	479.167	12.3688
23210.1	500	13.4677
24868	0	0
24868	20.8333	0.0268409
24868	41.6667	0.107364
24868	62.5	0.241569
24868	83.3333	0.429455
24868	104.167	0.671024
24868	125	0.966274
24868	145.833	1.31521
24868	166.667	1.71782
24868	187.5	2.17412
24868	208.333	2.68409
24868	229.167	3.24775
24868	250	3.8651
24868	270.833	4.53612
24868	291.667	5.26083
24868	312.5	6.03921
24868	333.333	6.87128
24868	354.167	7.75703
24868	375	8.69647
24868	395.833	9.68958
24868	416.667	10.7364
24868	437.5	11.8369
24868	458.333	12.991
24868	479.167	14.1989
24868	500	15.4604
26525.8	0	0
26525.8	20.8333	0.030539
26525.8	41.6667	0.122156
26525.8	62.5	0.274851
26525.8	83.3333	0.488625
26525.8	104.167	0.763476
26525.8	125	1.09941
26525.8	145.833	1.49641
26525.8	166.667	1.9545
26525.8	187.5	2.47366
26525.8	208.333	3.0539
26525.8	229.167	3.69522
26525.8	250	4.39762
26525.8	270.833	5.1611
26525.8	291.667	5.98565
26525.8	312.5	6.87128
26525.8	333.333	7.81799
26525.8	354.167	8.82578
26525.8	375	9.89465
26525.8	395.833	11.0246
26525.8	416.667	12.2156
26525.8	437.5	13.4677
26525.8	458.333	14.7809
26525.8	479.167	16.1551
26525.8	500	17.5905
28183.7	0	0
28183.7	20.8333	0.0344757
28183.7	41.6667	0.137903
28183.7	62.5	0.310281
28183.7	83.3333	0.551611
28183.7	104.167	0.861893
28183.7	125	1.24113
28183.7	145.833	1.68931
28183.7	166.667	2.20645
28183.7	187.5	2.79253
28183.7	208.333	3.44757
28183.7	229.167	4.17156
28183.7	250	4.9645
28183.7	270.833	5.82639
28183.7	291.667	6.75724
28183.7	312.5	7.75703
28183.7	333.333	8.82578
28183.7	354.167	9.96348
28183.7	375	11.1701
28183.7	395.833	12.4457
28183.7	416.667	13.7903
28183.7	437.5	15.2038
28183.7	458.333	16.6862
28183.7	479.167	18.2376
28183.7	500	19.858
29841.6	0	0
29841.6	20.8333	0.038651
29841.6	41.6667	0.154604
29841.6	62.5	0.347859
29841.6	83.3333	0.618415
29841.6	104.167	0.966274
29841.6	125	1.39143
29841.6	145.833	1.8939
29841.6	166.667	2.47366
29841.6	187.5	3.13073
29841.6	208.333	3.8651
29841.6	229.167	4.67677
29841.6	250	5.56574
29841.6	270.833	6.53201
29841.6	291.667	7.57559
29841.6	312.5	8.69647
29841.6	333.333	9.89465
29841.6	354.167	11.1701
29841.6	375	12.5229
29841.6	395.833	13.953
29841.6	416.667	15.4604
29841.6	437.5	17.0451
29841.6	458.333	18.7071
29841.6	479.167	20.4464
29841.6	500	22.263
31499.4	0	0
31499.4	20.8333	0.0430648
31499.4	41.6667	0.172259
31499.4	62.5	0.387583
31499.4	83.3333	0.689037
31499.4	104.167	1.07662
31499.4	125	1.55033
31499.4	145.833	2.11018
31499.4	166.667	2.75615
31499.4	187.5	3.48825
31499.4	208.333	4.30648
31499.4	229.167	5.21084
31499.4	250	6.20133
31499.4	270.833	7.27795
31499.4	291.667	8.4407
31499.4	312.5	9.68958
31499.4	333.333	11.0246
31499.4	354.167	12.4457
31499.4	375	13.953
31499.4	395.833	15.5464
31499.4	416.667	17.2259
31499.4	437.5	18.9916
31499.4	458.333	20.8434
31499.4	479.167	22.7813
31499.4	500	24.8053
33157.3	0	0
33157.3	20.8333	0.0477172
33157.3	41.6667	0.190869
33157.3	62.5	0.429455
33157.3	83.3333	0.763476
33157.3	104.167	1.19293
33157.3	125	1.71782
33157.3	145.833	2.33814
33157.3	166.667	3.0539
33157.3	187.5	3.8651
33157.3	208.333	4.77172
33157.3	229.167	5.77379
33157.3	250	6.87128
33157.3	270.833	8.06421
33157.3	291.667	9.35258
33157.3	312.5	10.7364
33157.3	333.333	12.2156
33157.3	354.167	13.7903
33157.3	375	15.4604
33157.3	395.833	17.2259
33157.3	416.667	19.0869
33157.3	437.5	21.0433
33157.3	458.333	23.0951
33157.3	479.167	25.2424
33157.3	500	27.4851
34815.1	0	0
34815.1	20.8333	0.0526083
34815.1	41.6667	0.210433
34815.1	62.5	0.473474
34815.1	83.3333	0.841732
34815.1	104.167	1.31521
34815.1	125	1.8939
34815.1	145.833	2.5778
34815.1	166.667	3.36693
34815.1	187.5	4.26127
34815.1	208.333	5.26083
34815.1	229.167	6.3656
34815.1	250	7.57559
34815.1	270.833	8.8908
34815.1	291.667	10.3112
34815.1	312.5	11.8369
34815.1	333.333	13.4677
34815.1	354.167	15.2038
34815.1	375	17.0451
34815.1	395.833	18.9916
34815.1	416.667	21.0433
34815.1	437.5	23.2002
34815.1	458.333	25.4624
34815.1	479.167	27.8298
34815.1	500	30.3024
36473	0	0
36473	20.8333	0.0577379
36473	41.6667	0.230951
36473	62.5	0.519641
36473	83.3333	0.923806
36473	104.167	1.44345
36473	125	2.07856
36473	145.833	2.82916
36473	166.667	3.69522
36473	187.5	4.67677
36473	208.333	5.77379
36473	229.167	6.98628
36473	250	8.31425
36473	270.833	9.7577
36473	291.667	11.3166
36473	312.5	12.991
36473	333.333	14.7809
36473	354.167	16.6862
36473	375	18.7071
36473	395.833	20.8434
36473	416.667	23.0951
36473	437.5	25.4624
36473	458.333	27.9451
36473	479.167	30.5433
36473	500	33.257
38130.9	0	0
38130.9	20.8333	0.063106
38130.9	41.6667	0.252424
38130.9	62.5	0.567954
38130.9	83.3333	1.0097
38130.9	104.167	1.57765
38130.9	125	2.27182
38130.9	145.833	3.0922
38130.9	166.667	4.03879
38130.9	187.5	5.11159
38130.9	208.333	6.3106
38130.9	229.167	7.63583
38130.9	250	9.08727
38130.9	270.833	10.6649
38130.9	291.667	12.3688
38130.9	312.5	14.1989
38130.9	333.333	16.1551
38130.9	354.167	18.2376
38130.9	375	20.4464
38130.9	395.833	22.7813
38130.9	416.667	25.2424
38130.9	437.5	27.8298
38130.9	458.333	30.5433
38130.9	479.167	33.3831
38130.9	500	36.3491
39788.7	0	0
39788.7	20.8333	0.0687128
39788.7	41.6667	0.274851
39788.7	62.5	0.618415
39788.7	83.3333	1.09941
39788.7	104.167	1.71782
39788.7	125	2.47366
39788.7	145.833	3.36693
39788.7	166.667	4.39762
39788.7	187.5	5.56574
39788.7	208.333	6.87128
39788.7	229.167	8.31425
39788.7	250	9.89465
39788.7	270.833	11.6125
39788.7	291.667	13.4677
39788.7	312.5	15.4604
39788.7	333.333	17.5905
39788.7	354.167	19.858
39788.7	375	22.263
39788.7	395.833	24.8053
39788.7	416.667	27.4851
39788.7	437.5	30.3024
39788.7	458.333	33.257
39788.7	479.167	36.3491
39788.7	500	39.5786

## Sheet: SI - Fig 6
Different Thickness			Equal Thickness			Equal Thickness
Coprime Spacing			Coprime Spacing			Equal Spacing
Slide Distance (mm)	Force (N)		Slide Distance (mm)	Force (N)		Slide Distance (mm)	Force (N)
0	0.57694		0	0.62741		0	0.692
0.25	0.53414		0.25	0.43952		0.25	0.44828
0.5	0.53739		0.5	0.58979		0.5	0.37541
0.75	0.55913		0.75	0.39286		0.75	-0.085191
1.25	0.49205		1.25	0.39648		1.25	0.38599
1	0.48341		1	0.55335		1	0.32308
1.5	0.47027		1.5	0.56825		1.5	0.65508
1.75	0.44009		1.75	0.39629		1.75	0.41981
2	0.46986		2	0.55		2	0.35267
2.25	0.47143		2.25	0.35215		2.25	-0.084296
2.5	0.45124		2.5	0.49256		2.5	0.27194
2.75	0.46351		2.75	0.35335		2.75	0.33371
3	0.50494		3	0.52047		3	0.5604
